# Supplementary material for: Abundance and co-occurrence of extracellular capsules increase environmental breadth: Implications for the emergence of pathogens
Source: PLoS Pathog. 2017 Jul 24;13(7):e1006525. doi: 10.1371/journal.ppat.1006525 (PMC5542703; doi:10.1371/journal.ppat.1006525)
Supplement: S1 Dataset — (XLSX) [file ppat.1006525.s019.xlsx]

## Sheet: Genome_list
Gembases_ID	Species	Clade	Genome size	Genbank ID
acar.001	Acetohalobium arabaticum DSM 5501 uid51423	Clostridia	2469596	NC_014378
acav.001	Acidovorax citrulli AAC00 1 uid58429	Betaproteobacteria	5352772	NC_008752
acav.002	Acidovorax avenae ATCC 19860 uid42497	Betaproteobacteria	5482170	NC_015138
acba.001	Acinetobacter baumannii ATCC 17978 uid58731	Gammaproteobacteria	4001457	NC_009083 NC_009084 NC_009085
acba.002	Acinetobacter baumannii SDF uid61601	Gammaproteobacteria	3477996	NC_010395 NC_010396 NC_010398 NC_010400
acba.003	Acinetobacter baumannii AYE uid61637	Gammaproteobacteria	4048735	NC_010401 NC_010402 NC_010403 NC_010404 NC_010410
acba.004	Acinetobacter baumannii ACICU uid58765	Gammaproteobacteria	3996761	NC_010605 NC_010606 NC_010611
acba.005	Acinetobacter baumannii AB307 0294 uid59271	Gammaproteobacteria	3760981	NC_011595
acba.006	Acinetobacter baumannii AB0057 uid59083	Gammaproteobacteria	4059242	NC_011585 NC_011586
acba.007	Acinetobacter baumannii MDR ZJ06 uid158685	Gammaproteobacteria	4011434	NC_017171 NC_017172
acba.008	Acinetobacter baumannii 1656 2 uid158677	Gammaproteobacteria	4023106	NC_017162 NC_017163 NC_017164
acba.009	Acinetobacter baumannii TCDC AB0715 uid158679	Gammaproteobacteria	4218013	NC_017165 NC_017166 NC_017387
acba.010	Acinetobacter baumannii MDR TJ uid162739	Gammaproteobacteria	4153407	NC_017847 NC_017848
acba.011	Acinetobacter baumannii TYTH 1 uid176498	Gammaproteobacteria	3957368	NC_018706
acba.012	Acinetobacter baumannii BJAB07104	Gammaproteobacteria	4042229	NC_021726 NC_021727 NC_021728
acba.013	Acinetobacter baumannii BJAB0715	Gammaproteobacteria	4053889	NC_021733 NC_021734
acba.014	Acinetobacter baumannii BJAB0868	Gammaproteobacteria	4005822	NC_021729 NC_021730 NC_021731 NC_021732
acba.015	Acinetobacter baumannii D1279779	Gammaproteobacteria	3711701	NC_020525 NC_020547
acbo.001	Aciduliprofundum boonei T469 uid43333	Euryarchaeota	1486778	NC_013926
acca.001	Acidobacterium capsulatum ATCC 51196 uid59127	Acidobacteria	4127356	NC_012483
accd.001	Acidithiobacillus caldus SM 1 uid70791	Gammaproteobacteria	3237599	NC_015850 NC_015851 NC_015852 NC_015853 NC_015854
acce.001	Acidothermus cellulolyticus 11B uid58501	Actinobacteria	2443540	NC_008578
accl.001	Acinetobacter calcoaceticus PHEA 2 uid83123	Gammaproteobacteria	3862530	NC_016603
accr.001	Acidiphilium cryptum JF 5 uid58447	Alphaproteobacteria	3963080	NC_009467 NC_009468 NC_009469 NC_009470 NC_009471 NC_009472 NC_009473 NC_009474 NC_009484
acdr.001	Acinetobacter oleivorans DR1 uid50119	Gammaproteobacteria	4152543	NC_014259
acfe.001	Acidithiobacillus ferrooxidans ATCC 53993 uid58613	Gammaproteobacteria	2885038	NC_011206
acfe.002	Acidithiobacillus ferrooxidans ATCC 23270 uid57649	Gammaproteobacteria	2982397	NC_011761
acfm.001	Acidaminococcus fermentans DSM 20731 uid43471	Negativicutes	2329769	NC_013740
acfr.001	Acidithiobacillus ferrivorans SS3 uid67387	Gammaproteobacteria	3207552	NC_015942
acho.001	Acidianus hospitalis W1 uid66875	Crenarchaeota	2137654	NC_015518
acin.001	Acidaminococcus intestini RyC MR95 uid74445	Negativicutes	2487765	NC_016077
acjs.001	Acidovorax JS42 uid58427	Betaproteobacteria	4585154	NC_008765 NC_008766 NC_008782
ackk.001	Acidovorax KKS102 uid176500	Betaproteobacteria	5196935	NC_018708
acla.001	Acholeplasma laidlawii PG 8A uid58901	Tenericutes	1496992	NC_010163
acma.001	Acaryochloris marina MBIC11017 uid58167	Cyanobacteria	8361599	NC_009925 NC_009926 NC_009927 NC_009928 NC_009929 NC_009930 NC_009931 NC_009932 NC_009933 NC_009934
acmi.001	Actinosynnema mirum DSM 43827 uid58951	Actinobacteria	8248144	NC_013093
acmp.001	Acidobacterium MP5ACTX9 uid50551	Acidobacteria	5503984	NC_015057 NC_015058 NC_015059 NC_015060 NC_015064 NC_015065
acmr.001	Aciduliprofundum MAR08 339 uid184407	Euryarchaeota	1437090	NC_019942
acms.001	Actinoplanes missouriensis 431 uid158169	Actinobacteria	8773466	NC_017093
acmu.001	Acidiphilium multivorum AIU301 uid63345	Alphaproteobacteria	4214744	NC_015178 NC_015179 NC_015180 NC_015181 NC_015182 NC_015186 NC_015187 NC_015188 NC_015189
acn9.001	Actinoplanes sp. N902-109	Actinobacteria	9228054	NC_021191
acpa.001	Acetobacter pasteurianus IFO 3283 01 uid59279	Alphaproteobacteria	3340249	NC_013209 NC_013210 NC_013211 NC_013212 NC_013213 NC_013214 NC_013215
acpa.002	Acetobacter pasteurianus IFO 3283 03 uid158373	Alphaproteobacteria	3339669	NC_017100 NC_017101 NC_017109 NC_017118 NC_017119 NC_017120 NC_017142
acpa.003	Acetobacter pasteurianus IFO 3283 07 uid158381	Alphaproteobacteria	3338426	NC_017110 NC_017121 NC_017122 NC_017123 NC_017124 NC_017143 NC_017144
acpa.004	Acetobacter pasteurianus IFO 3283 22 uid158383	Alphaproteobacteria	3339649	NC_017117 NC_017125 NC_017126 NC_017127 NC_017128 NC_017129 NC_017145
acpa.005	Acetobacter pasteurianus IFO 3283 26 uid158531	Alphaproteobacteria	3339683	NC_017130 NC_017131 NC_017132 NC_017133 NC_017146 NC_017147 NC_017148
acpa.006	Acetobacter pasteurianus IFO 3283 32 uid158375	Alphaproteobacteria	3337040	NC_017102 NC_017103 NC_017111 NC_017112 NC_017134 NC_017135 NC_017149
acpa.007	Acetobacter pasteurianus IFO 3283 01 42C uid158377	Alphaproteobacteria	3247995	NC_017104 NC_017105 NC_017106 NC_017107 NC_017150 NC_017151 NC_017152
acpa.008	Acetobacter pasteurianus IFO 3283 12 uid158379	Alphaproteobacteria	3336990	NC_017108 NC_017113 NC_017114 NC_017115 NC_017116 NC_017136 NC_017137
acpa.009	Acetobacter pasteurianus 386B	Alphaproteobacteria	3060478	NC_021976 NC_021977 NC_021978 NC_021979 NC_021991 NC_021992 NC_021993
acph.001	Candidatus Accumulibacter phosphatis clade IIA UW 1 uid59207	Betaproteobacteria	5306133	NC_013190 NC_013191 NC_013193 NC_013194
acpl.001	Actinobacillus pleuropneumoniae serovar 5b L20 uid58789	Gammaproteobacteria	2274482	NC_009053
acpl.002	Actinobacillus pleuropneumoniae serovar 3 JL03 uid58891	Gammaproteobacteria	2242062	NC_010278
acpl.003	Actinobacillus pleuropneumoniae serovar 7 AP76 uid59231	Gammaproteobacteria	2345435	NC_010939 NC_010940 NC_010941 NC_010942
acsa.001	Acidilobus saccharovorans 345 15 uid51395	Crenarchaeota	1496453	NC_014374
acse.001	Actinoplanes SE50 110 uid162333	Actinobacteria	9239851	NC_017803
acsi.001	Actinobacillus suis H91 0380 uid176363	Gammaproteobacteria	2484940	NC_018690
acsp.001	Acinetobacter ADP1 uid61597	Gammaproteobacteria	3598621	NC_005966
acsu.001	Actinobacillus succinogenes 130Z uid58247	Gammaproteobacteria	2319663	NC_009655
acwo.001	Acetobacterium woodii DSM 1030 uid88073	Clostridia	4044777	NC_016894
acxy.001	Achromobacter xylosoxidans A8 uid59899	Betaproteobacteria	7359146	NC_014640 NC_014641 NC_014642
acxy.002	Achromobacter xylosoxidans NH44784-1996	Betaproteobacteria	6916670	NC_021285
adeq.001	Adlercreutzia equolifaciens DSM 19450	Actinobacteria	2862526	NC_022567
adfe.001	Acidimicrobium ferrooxidans DSM 10331 uid59215	Actinobacteria	2158157	NC_013124
adka.001	Advenella kashmirensis WT001 uid80859	Betaproteobacteria	4423879	NC_017964 NC_017965
aeca.001	Aeropyrum camini SY1 JCM 12091 uid222311	Crenarchaeota	1595994	NC_022521
aehy.001	Aeromonas hydrophila ATCC 7966 uid58617	Gammaproteobacteria	4744448	NC_008570
aehy.002	Aeromonas hydrophila ML09-119 uid205540	Gammaproteobacteria	5024500	NC_021290
aepe.001	Aeropyrum pernix K1 uid57757	Crenarchaeota	1669696	NC_000854
aesa.001	Aeromonas salmonicida A449 uid58631	Gammaproteobacteria	5040536	NC_004923 NC_004924 NC_004925 NC_009348 NC_009349 NC_009350
aesu.001	Aequorivita sublithincola DSM 14238 uid168181	Bacteroidetes	3520671	NC_018013
aeur.001	Aerococcus urinae ACS 120 V Col10a uid64757	Lactobacillales	2080974	NC_015278
aeve.001	Aeromonas veronii B565 uid66323	Gammaproteobacteria	4551783	NC_015424
agac.001	Aggregatibacter actinomycetemcomitans D11S 1 uid41333	Gammaproteobacteria	2204665	NC_013416 NC_013438 NC_013597 NC_014629
agac.002	Aggregatibacter actinomycetemcomitans ANH9381 uid80743	Gammaproteobacteria	2136808	NC_016513
agac.003	Aggregatibacter actinomycetemcomitans D7S 1 uid46989	Gammaproteobacteria	2309073	NC_017846
agap.001	Aggregatibacter aphrophilus NJ8700 uid59407	Gammaproteobacteria	2313035	NC_012913
agh1.001	Agrobacterium H13 3 uid63403	Alphaproteobacteria	5573770	NC_015183 NC_015184 NC_015508
agra.001	Agrobacterium radiobacter K84 uid58269	Alphaproteobacteria	7273300	NC_011983 NC_011985 NC_011987 NC_011990 NC_011994
agtu.001	Agrobacterium fabrum C58 uid57865	Alphaproteobacteria	5674258	NC_003062 NC_003063 NC_003064 NC_003065
agvi.001	Agrobacterium vitis S4 uid58249	Alphaproteobacteria	6320946	NC_011981 NC_011982 NC_011984 NC_011986 NC_011988 NC_011989 NC_011991
akmu.001	Akkermansia muciniphila ATCC BAA 835 uid58985	Verrucomicrobia	2664102	NC_010655
alac.001	Alicyclobacillus acidocaldarius DSM 446 uid59199	Bacillales	3205686	NC_013205 NC_013206 NC_013207 NC_013208
alac.002	Alicyclobacillus acidocaldarius Tc 4 1 uid158681	Bacillales	3124048	NC_017167
albo.001	Alcanivorax borkumensis SK2 uid58169	Gammaproteobacteria	3120143	NC_008260
alde.001	Alicycliphilus denitrificans BC uid49953	Betaproteobacteria	4835713	NC_014908 NC_014910 NC_014911
alde.002	Alicycliphilus denitrificans K601 uid66307	Betaproteobacteria	5070751	NC_015422 NC_015423
aldi.001	Alcanivorax dieselolei B5 uid176364	Gammaproteobacteria	4928223	NC_018691
aleh.001	Alkalilimnicola ehrlichii MLHE 1 uid58467	Gammaproteobacteria	3275944	NC_008340
alfi.001	Alistipes finegoldii DSM 17242 uid168180	Bacteroidetes	3734239	NC_018011
alma.001	Alteromonas macleodii Deep ecotype uid58251	Gammaproteobacteria	4480937	NC_011138
alma.002	Alteromonas macleodii ATCC 27126 uid55253	Gammaproteobacteria	4653851	NC_018632
alma.003	Alteromonas macleodii English Channel 673 uid176367	Gammaproteobacteria	4601785	NC_018678
alma.004	Alteromonas macleodii Balearic Sea AD45 uid176366	Gammaproteobacteria	4674885	NC_018679 NC_018680
alma.005	Alteromonas macleodii Black Sea 11 uid176365	Gammaproteobacteria	4480507	NC_018692
alma.006	Alteromonas macleodii AltDE1 uid179068	Gammaproteobacteria	4947126	NC_019393 NC_019394
alma.007	Alteromonas macleodii str. 'English Channel 615' uid176367	Gammaproteobacteria	4582352	NC_018678
alma.008	Alteromonas macleodii str. 'Ionian Sea U4' uid210780	Gammaproteobacteria	4624578	NC_021710 NC_021711
alma.009	Alteromonas macleodii str. 'Ionian Sea U7' uid210785	Gammaproteobacteria	4442936	NC_021717
alma.010	Alteromonas macleodii str. 'Ionian Sea U8' uid210782	Gammaproteobacteria	4395035	NC_021712
alma.011	Alteromonas macleodii str. 'Ionian Sea UM4b' uid210784	Gammaproteobacteria	4438767	NC_021714
alma.012	Alteromonas macleodii str. 'Ionian Sea UM7' uid210783	Gammaproteobacteria	4931660	NC_021713 NC_021718
alme.001	Alkaliphilus metalliredigens QYMF uid58171	Clostridia	4929566	NC_009633
alor.001	Alkaliphilus oremlandii OhILAs uid58495	Clostridia	3123558	NC_009922
alsa.001	Aliivibrio salmonicida LFI1238 uid59251	Gammaproteobacteria	4655660	NC_011311 NC_011312 NC_011313 NC_011314 NC_011315 NC_011316
alsn.001	Alteromonas SN2 uid67349	Gammaproteobacteria	4972148	NC_015554
alvi.001	Allochromatium vinosum DSM 180 uid46083	Gammaproteobacteria	3669074	NC_013851 NC_013852 NC_013862
amas.001	Candidatus Amoebophilus asiaticus 5a2 uid58963	Bacteroidetes	1884364	NC_010830
amco.001	Aminobacterium colombiense DSM 12261 uid47083	Synergistetes	1980592	NC_014011
amde.001	Ammonifex degensii KC4 uid41053	Clostridia	2157067	NC_013385 NC_013386
amme.001	Amycolatopsis mediterranei U32 uid50565	Actinobacteria	10236715	NC_014318
amme.002	Amycolatopsis mediterranei S699 uid158689	Actinobacteria	10236779	NC_017186
amme.003	Amycolatopsis mediterranei S699 uid171830	Actinobacteria	10246920	NC_018266
amme.004	Amycolatopsis mediterranei RB	Actinobacteria	10246864	NC_022116
amor.001	Amycolatopsis orientalis HCCB10007	Actinobacteria	8948591	NC_021252
amsu.001	Amycolicicoccus subflavus DQS3 9A1 uid67253	Actinobacteria	4863490	NC_015560 NC_015561 NC_015564
amxy.001	Amphibacillus xylanus NBRC 15112 uid176453	Bacilli	2569486	NC_018704
an90.001	Anabaena 90 uid179383	Cyanobacteria	5305675	NC_019427 NC_019428 NC_019429 NC_019439 NC_019440
ance.001	Anaplasma centrale Israel uid42155	Alphaproteobacteria	1206806	NC_013532
ancy.001	Anabaena cylindrica PCC 7122 uid183339	Cyanobacteria	7063285	NC_019771 NC_019772 NC_019773 NC_019774 NC_019775 NC_020056 NC_020157
ande.001	Anaeromyxobacter dehalogenans 2CP C uid58135	Deltaproteobacteria	5013479	NC_007760
ande.002	Anaeromyxobacter dehalogenans 2CP 1 uid58989	Deltaproteobacteria	5029329	NC_011891
anfl.001	Anoxybacillus flavithermus WK1 uid59135	Bacillales	2846746	NC_011567
anma.001	Anaplasma marginale Maries uid57629	Alphaproteobacteria	1197687	NC_004842
anma.002	Anaplasma marginale Florida uid58577	Alphaproteobacteria	1202435	NC_012026
anmo.001	Anaerobaculum mobile DSM 13181 uid168323	Synergistetes	2160700	NC_018024
anph.001	Anaplasma phagocytophilum HZ uid57951	Alphaproteobacteria	1471282	NC_007797
anph.002	Anaplasma phagocytophilum str. Dog2 genome uid213225	Alphaproteobacteria	1473302	NC_021881
anph.003	Anaplasma phagocytophilum str. HZ2 uid213224	Alphaproteobacteria	1477581	NC_021879
anph.004	Anaplasma phagocytophilum str. JM uid57951	Alphaproteobacteria	1481598	NC_007797
anpr.001	Anaerococcus prevotii DSM 20548 uid59219	Clostridia	1998633	NC_013164 NC_013171
ansf.001	Anaeromyxobacter Fw109 5 uid58755	Deltaproteobacteria	5277990	NC_009675
ansp.001	Anaeromyxobacter K uid58953	Deltaproteobacteria	5061632	NC_011145
anth.001	Caldicellulosiruptor bescii DSM 6725 uid59201	Clostridia	2931662	NC_012034 NC_012036 NC_012037
antp.001	Anaerolinea thermophila UNI 1 uid62245	Chloroflexi	3532378	NC_014960
anva.001	Anabaena variabilis ATCC 29413 uid58043	Cyanobacteria	7105752	NC_007410 NC_007411 NC_007412 NC_007413 NC_014000
aqae.001	Aquifex aeolicus VF5 uid57765	Aquificae	1590791	NC_000918 NC_001880
arar.001	Arthrobacter arilaitensis Re117 uid53509	Actinobacteria	3918192	NC_014548 NC_014549 NC_014550
arau.001	Arthrobacter aurescens TC1 uid58109	Actinobacteria	5226648	NC_008711 NC_008712 NC_008713
arbu.001	Arcobacter butzleri RM4018 uid58557	Epsilonproteobacteria	2341251	NC_009850
arbu.002	Arcobacter butzleri ED 1 uid158699	Epsilonproteobacteria	2256675	NC_017187
arbu.003	Arcobacter butzleri 7h1h	Epsilonproteobacteria	2253233	NC_021878
arch.001	Arthrobacter chlorophenolicus A6 uid58969	Actinobacteria	4980870	NC_011879 NC_011881 NC_011886
arfb.001	Arthrobacter FB24 uid58141	Actinobacteria	5070478	NC_008537 NC_008538 NC_008539 NC_008541
arfu.001	Archaeoglobus fulgidus DSM 4304 uid57717	Euryarchaeota	2178400	NC_000917
arha.001	Arcanobacterium haemolyticum DSM 20595 uid49489	Actinobacteria	1986154	NC_014218
arll.001	Arcobacter L uid158135	Epsilonproteobacteria	2947662	NC_017192 NC_017193
arni.001	Arcobacter nitrofigilis DSM 7299 uid49001	Epsilonproteobacteria	3192235	NC_014166
arph.001	Arthrobacter phenanthrenivorans Sphe3 uid63629	Actinobacteria	4535320	NC_015145 NC_015146 NC_015147
arpr.001	Archaeoglobus profundus DSM 5631 uid43493	Euryarchaeota	1563423	NC_013741 NC_013742
arru.001	Arthrobacter nitroguajacolicus Rue61a uid174511	Actinobacteria	5081038	NC_018531 NC_018532
arsf.001	Candidatus Arthromitus SFB mouse Japan uid71379	Clostridia	1620005	NC_015913
arsf.002	Candidatus Arthromitus SFB mouse Yit uid159517	Clostridia	1586397	NC_017294
arsf.003	Candidatus Arthromitus SFB rat Yit uid73425	Clostridia	1515556	NC_016012
arsp.001	Methanocella arvoryzae MRE50 uid61623	Euryarchaeota	3179916	NC_009464
arsu.001	Archaeoglobus sulfaticallidus PM70-1 uid201033	Euryarchaeota	2076931	NC_021169
arve.001	Archaeoglobus veneficus SNP6 uid65269	Euryarchaeota	1901943	NC_015320
asex.001	Asticcacaulis excentricus CB 48 uid55641	Alphaproteobacteria	4308776	NC_014816 NC_014817 NC_014818 NC_014819
atpa.001	Atopobium parvulum DSM 20469 uid59195	Actinobacteria	1543805	NC_013203
azb5.001	Azospirillum B510 uid46085	Alphaproteobacteria	7599738	NC_013854 NC_013855 NC_013856 NC_013857 NC_013858 NC_013859 NC_013860
azbr.001	Azospirillum brasilense Sp245 uid162161	Alphaproteobacteria	7530241	NC_016594 NC_016595 NC_016596 NC_016597 NC_016617 NC_016618 NC_016619
azca.001	Azorhizobium caulinodans ORS 571 uid58905	Alphaproteobacteria	5369772	NC_009937
azkh.001	Azoarcus sp. KH32C uid193704	Betaproteobacteria	5818755	NC_020516 NC_020548
azli.001	Azospirillum lipoferum 4B uid82343	Alphaproteobacteria	6846400	NC_016585 NC_016586 NC_016587 NC_016588 NC_016622 NC_016623 NC_016624
azps.001	Candidatus Azobacteroides pseudotrichonymphae genomovar CFP2 uid59163	Bacteroidetes	1224919	NC_011561 NC_011562 NC_011563 NC_011564 NC_011565
azsp.001	Aromatoleum aromaticum EbN1 uid58231	Betaproteobacteria	4727255	NC_006513 NC_006823 NC_006824
azsp.002	Azoarcus BH72 uid61603	Betaproteobacteria	4376040	NC_008702
azvi.001	Azotobacter vinelandii DJ uid57597	Gammaproteobacteria	5365318	NC_012560
azvi.002	Azotobacter vinelandii CA6	Gammaproteobacteria	5323210	NC_021150
azvi.003	Azotobacter vinelandii CA	Gammaproteobacteria	5366370	NC_021149 NC_021150
ba1n.001	Bacillus sp. 1NLA3E uid81841	Bacilli	4815602	NC_021171
baam.001	Bacillus amyloliquefaciens FZB42 uid58271	Bacillales	3918589	NC_009725
baam.002	Bacillus amyloliquefaciens DSM 7 uid53535	Bacillales	3980199	NC_014551
baam.003	Bacillus amyloliquefaciens TA208 uid158701	Bacillales	3937511	NC_017188
baam.004	Bacillus amyloliquefaciens XH7 uid158881	Bacillales	3939203	NC_017191
baam.005	Bacillus amyloliquefaciens LL3 uid158133	Bacillales	4001985	NC_017189 NC_017190
baam.006	Bacillus amyloliquefaciens plantarum YAU B9601 Y2 uid159001	Bacillales	4242774	NC_017061
baam.007	Bacillus amyloliquefaciens Y2 uid165195	Bacillales	4238624	NC_017912
baam.008	Bacillus amyloliquefaciens plantarum CAU B946 uid84215	Bacilli	4019861	NC_016784
baam.009	Bacillus amyloliquefaciens plantarum AS43 3 uid183682	Bacilli	3961368	NC_019842
baam.010	Bacillus amyloliquefaciens IT-45 uid181617	Bacilli	3936866	NC_020272 NC_020273
baam.011	Bacillus amyloliquefaciens subsp. plantarum NAU-B3 uid222816	Bacilli	4204608	NC_022530 NC_022531
baam.012	Bacillus amyloliquefaciens subsp. plantarum UCMB5033 uid215237	Bacilli	4071167	NC_022075
baam.013	Bacillus amyloliquefaciens subsp. plantarum UCMB5036 uid190705	Bacilli	3910324	NC_020410
baam.014	Bacillus amyloliquefaciens subsp. plantarum UCMB5113 uid215236	Bacilli	3889532	NC_022081
baam.015	Bacillus amyloliquefaciens CC178 uid226115	Bacilli	3916828	NC_022653
baan.001	Bacillus anthracis Ames uid57909	Bacillales	5227293	NC_003997
baan.002	Bacillus anthracis Ames Ancestor uid58083	Bacillales	5503926	NC_007322 NC_007323 NC_007530
baan.003	Bacillus anthracis A0248 uid59385	Bacillales	5503926	NC_012655 NC_012656 NC_012659
baan.004	Bacillus anthracis Sterne uid58091	Bacillales	5228663	NC_005945
baan.005	Bacillus anthracis CDC 684 uid59303	Bacillales	5506763	NC_012577 NC_012579 NC_012581
baan.006	Bacillus cereus biovar anthracis CI uid50615	Bacillales	5486649	NC_014331 NC_014332 NC_014333 NC_014335
baan.007	Bacillus anthracis H9401 uid162021	Bacillales	5495471	NC_017726 NC_017727 NC_017729
baat.001	Bacillus atrophaeus 1942 uid59887	Bacillales	4168266	NC_014639
baau.001	Bartonella australis Aust/NH1 uid189950	Alphaproteobacteria	1596490	NC_020300
baba.001	Bartonella bacilliformis KC583 uid58533	Alphaproteobacteria	1445021	NC_008783
bace.001	Bacillus cereus AH187 uid58753	Bacillales	5599857	NC_011654 NC_011655 NC_011656 NC_011657 NC_011658
bace.002	Bacillus cereus ATCC 10987 uid57673	Bacillales	5432652	NC_003909 NC_005707
bace.003	Bacillus cereus E33L uid58103	Bacillales	5843235	NC_006274 NC_007103 NC_007104 NC_007105 NC_007106 NC_007107
bace.004	Bacillus cereus B4264 uid58757	Bacillales	5419036	NC_011725
bace.005	Bacillus cereus AH820 uid58751	Bacillales	5588834	NC_011771 NC_011773 NC_011776 NC_011777
bace.006	Bacillus cereus ATCC 14579 uid57975	Bacillales	5427083	NC_004721 NC_004722
bace.007	Bacillus cereus G9842 uid58759	Bacillales	5736823	NC_011772 NC_011774 NC_011775
bace.008	Bacillus cytotoxicus NVH 391 98 uid58317	Bacillales	4094159	NC_009673 NC_009674
bace.009	Bacillus cereus Q1 uid58529	Bacillales	5506207	NC_011969 NC_011971 NC_011973
bace.010	Bacillus cereus 03BB102 uid59299	Bacillales	5449308	NC_012472 NC_012473
bace.011	Bacillus cereus F837 76 uid83611	Bacillales	5288498	NC_016779 NC_016780 NC_016794
bace.012	Bacillus cereus NC7401 uid82815	Bacillales	5552031	NC_016771 NC_016772 NC_016773 NC_016774 NC_016792 NC_016793
bace.013	Bacillus cereus FRI 35 uid173403	Bacilli	5382319	NC_018491 NC_018492 NC_018493 NC_018494 NC_018499
bacf.001	Bacteroides sp. CF50 uid222805	Bacteroidetes	2657245	NC_022526
bacg.001	Bartonella clarridgeiae 73 uid62131	Alphaproteobacteria	1522743	NC_014932
baci.001	Baumannia cicadellinicola Hc Homalodisca coagulata uid58111	Gammaproteobacteria	686194	NC_007984
bacl.001	Bacillus clausii KSM K16 uid58237	Bacillales	4303871	NC_006582
baco.001	Bacillus coagulans 2 6 uid68053	Bacillales	3073079	NC_015634
baco.002	Bacillus coagulans 36D1 uid54335	Bacillales	3552226	NC_016023
bacu.001	Bacillus cellulosilyticus DSM 2522 uid43329	Bacillales	4681672	NC_014829
bafr.001	Bacteroides fragilis YCH46 uid58195	Bacteroidetes	5310990	NC_006297 NC_006347
bafr.002	Bacteroides fragilis NCTC 9343 uid57639	Bacteroidetes	5241700	NC_003228 NC_006873
bafr.003	Bacteroides fragilis 638R uid84217	Bacteroidetes	5373121	NC_016776
bagr.001	Bartonella grahamii as4aup uid59405	Alphaproteobacteria	2369520	NC_012846 NC_012847
baha.001	Bacillus halodurans C 125 uid57791	Bacillales	4202352	NC_002570
bahe.001	Bartonella henselae Houston 1 uid57745	Alphaproteobacteria	1931047	NC_005956
bahl.001	Bacteroides helcogenes P 36 108 uid62135	Bacteroidetes	3998906	NC_014933
bain.001	Bacillus infantis NRRL B-14911 uid222804	Bacilli	4884713	NC_022524
bajs.001	Bacillus JS uid162189	Bacillales	4120406	NC_017743
bali.001	Bacillus licheniformis ATCC 14580 uid58097	Bacillales	4222597	NC_006270
bali.002	Bacillus licheniformis DSM 13 ATCC 14580 uid58199	Bacillales	4222645	NC_006322
bali.003	Bacillus licheniformis 9945A	Bacilli	4376305	NC_021362
bama.001	Bacteriovorax marinus SJ uid82341	Deltaproteobacteria	3437906	NC_016620 NC_019100
bame.001	Bacillus megaterium QM B1551 uid15862	Bacillales	5523192	NC_004604 NC_010008 NC_010009 NC_010010 NC_014019 NC_014023 NC_014025 NC_014031
bame.002	Bacillus megaterium DSM319 uid48371	Bacillales	5097447	NC_014103
bame.003	Bacillus megaterium WSH 002 uid159841	Bacillales	5075293	NC_017138 NC_017139 NC_017140 NC_017141
baps.001	Bacillus pseudofirmus OF4 uid45847	Bacillales	4249248	NC_013791 NC_013792 NC_013793
bapu.001	Bacillus pumilus SAFR 032 uid59017	Bacillales	3704465	NC_009848
baqu.001	Bartonella quintana Toulouse uid57635	Alphaproteobacteria	1581384	NC_005955
baqu.002	Bartonella quintana RM 11 uid174512	Alphaproteobacteria	1587646	NC_018533
basa.001	Bacteroides salanitronis DSM 18170 uid63269	Bacteroidetes	4308663	NC_015164 NC_015165 NC_015166 NC_015168
base.001	Bacillus selenitireducens MLS10 uid49513	Bacillales	3592487	NC_014219
basp.001	uncultured Termite group 1 bacterium phylotype Rs D17 uid59059	Elusimicrobia	1148570	NS_000191 NS_000192 NS_000193 NS_000194
basu.001	Bacillus subtilis 168 uid57675	Bacillales	4215606	NC_000964
basu.002	Bacillus subtilis spizizenii W23 uid51879	Bacillales	4027676	NC_014479
basu.003	Bacillus subtilis BSn5 uid62463	Bacillales	4093599	NC_014976
basu.004	Bacillus subtilis RO NN 1 uid158879	Bacillales	4011949	NC_017195
basu.005	Bacillus subtilis spizizenii TU B 10 uid73967	Bacillales	4207222	NC_016047
basu.006	Bacillus subtilis QB928 uid173926	Bacilli	4146839	NC_018520
basu.007	Bacillus subtilis BSP1 uid184010	Bacilli	4043754	NC_019896
basu.008	Bacillus subtilis subsp. natto BEST195 uid183001	Bacilli	4097429	NC_017194 NC_017196
basu.009	Bacillus subtilis subsp. subtilis 6051-HGW uid193706	Bacilli	4215610	NC_020507
basu.010	Bacillus subtilis subsp. subtilis str. BAB-1 uid195461	Bacilli	4021944	NC_020832
basu.011	Bacillus subtilis XF-1 uid189187	Bacilli	4061186	NC_020244
bath.001	Bacteroides thetaiotaomicron VPI 5482 uid62913	Bacteroidetes	6293399	NC_004663 NC_004703
batr.001	Bartonella tribocorum CIP 105476 uid59129	Alphaproteobacteria	2642404	NC_010160 NC_010161
bats.001	Kyrpidia tusciae DSM 2912 uid48361	Bacillales	3384766	NC_014098
batu.001	Bacillus thuringiensis serovar konkukian 97 27 uid58089	Bacillales	5314794	NC_005957 NC_006578
batu.002	Bacillus thuringiensis Al Hakam uid58795	Bacillales	5313030	NC_008598 NC_008600
batu.003	Bacillus thuringiensis BMB171 uid49135	Bacillales	5643051	NC_014171 NC_014172
batu.004	Bacillus thuringiensis serovar finitimus YBT 020 uid158875	Bacillales	5682383	NC_017199 NC_017200 NC_017201
batu.005	Bacillus thuringiensis serovar chinensis CT 43 uid158151	Bacillales	6151150	NC_017202 NC_017203 NC_017204 NC_017205 NC_017206 NC_017207 NC_017208 NC_017209 NC_017210 NC_017211 NC_017212
batu.006	Bacillus thuringiensis HD 789 uid173860	Bacilli	6334630	NC_018508 NC_018509 NC_018510 NC_018511 NC_018512 NC_018516 NC_018517
batu.007	Bacillus thuringiensis MC28 uid176369	Bacilli	6694533	NC_018684 NC_018685 NC_018686 NC_018687 NC_018688 NC_018689 NC_018693 NC_018694
batu.008	Bacillus thuringiensis Bt407 uid177931	Bacilli	6134344	NC_018877 NC_018878 NC_018879 NC_018880 NC_018881 NC_018882 NC_018883 NC_018884 NC_018885 NC_018886
batu.009	Bacillus thuringiensis HD-771 uid173374	Bacilli	6438373	NC_018486 NC_018487 NC_018488 NC_018489 NC_018490 NC_018500 NC_018501 NC_018502 NC_018503
batu.010	Bacillus thuringiensis serovar thuringiensis str. IS5056 uid190186	Bacilli	6771593	NC_020376 NC_020377 NC_020378 NC_020379 NC_020380 NC_020381 NC_020382 NC_020383 NC_020384 NC_020385 NC_020390 NC_020391 NC_020392 NC_020393 NC_020394
batu.011	Bacillus thuringiensis serovar kurstaki str. HD73 uid189188	Bacilli	5908575	NC_020238 NC_020239 NC_020240 NC_020241 NC_020242 NC_020243 NC_020249 NC_020
bavi.001	Bartonella vinsonii subsp. berkhoffii str. Winnie uid189951	Alphaproteobacteria	1802699	NC_020301
bavu.001	Bacteroides vulgatus ATCC 8482 uid58253	Bacteroidetes	5163189	NC_009614
bawe.001	Bacillus weihenstephanensis KBAB4 uid58315	Bacillales	5872743	NC_010180 NC_010181 NC_010182 NC_010183 NC_010184
baxy.001	Bacteroides xylanisolvens XB1A uid197168	Bacteroidetes	5976145	NC_021017
bdba.001	Bdellovibrio bacteriovorus HD100 uid61595	Deltaproteobacteria	3782950	NC_005363
bdba.002	Bdellovibrio bacteriovorus Tiberius uid182482	Deltaproteobacteria	3988594	NC_019567
bdex.001	Bdellovibrio exovorus JSS	Deltaproteobacteria	2657893	NC_020813
beba.001	Belliella baltica DSM 15883 uid168182	Bacteroidetes	4196595	NC_018010
beca.001	Beutenbergia cavernae DSM 12333 uid59047	Actinobacteria	4669183	NC_012669
bein.001	Beijerinckia indica ATCC 9039 uid59057	Alphaproteobacteria	4418616	NC_010578 NC_010580 NC_010581
biad.001	Bifidobacterium adolescentis ATCC 15703 uid58559	Actinobacteria	2089645	NC_008618
bian.001	Bifidobacterium animalis lactis AD011 uid58911	Actinobacteria	1933695	NC_011835
bian.002	Bifidobacterium animalis lactis Bl 04 uid59359	Actinobacteria	1938709	NC_012814
bian.003	Bifidobacterium animalis lactis DSM 10140 uid59357	Actinobacteria	1938483	NC_012815
bian.004	Bifidobacterium animalis lactis V9 uid158865	Actinobacteria	1944050	NC_017217
bian.005	Bifidobacterium animalis lactis BB 12 uid158871	Actinobacteria	1942198	NC_017214
bian.006	Bifidobacterium animalis lactis CNCM I 2494 uid158869	Actinobacteria	1943113	NC_017215
bian.007	Bifidobacterium animalis lactis BLC1 uid158867	Actinobacteria	1938583	NC_017216
bian.008	Bifidobacterium animalis ATCC 25527 uid162513	Actinobacteria	1932693	NC_017834
bian.009	Bifidobacterium animalis lactis B420 uid163691	Actinobacteria	1938595	NC_017866
bian.010	Bifidobacterium animalis lactis Bi 07 uid163693	Actinobacteria	1938822	NC_017867
bian.011	Bifidobacterium animalis subsp. lactis ATCC 27673 uid222803	Actinobacteria	1963012	NC_022523
bian.012	Bifidobacterium animalis subsp. lactis Bl12 uid210081	Actinobacteria	1938606	NC_021593
bias.001	Bifidobacterium asteroides PRL2011 uid176921	Actinobacteria	2167304	NC_018720
bibi.001	Bifidobacterium bifidum S17 uid59545	Actinobacteria	2186882	NC_014616
bibi.002	Bifidobacterium bifidum PRL2010 uid59883	Actinobacteria	2214656	NC_014638
bibi.003	Bifidobacterium bifidum BGN4 uid167988	Actinobacteria	2223664	NC_017999
bibr.001	Bifidobacterium breve ACS 071 V Sch8b uid158863	Actinobacteria	2327492	NC_017218
bibr.002	Bifidobacterium breve UCC2003	Actinobacteria	2422684	NC_020517
bide.001	Bifidobacterium dentium Bd1 uid43091	Actinobacteria	2636367	NC_013714
bilo.001	Bifidobacterium longum NCC2705 uid57939	Actinobacteria	2260266	NC_004307 NC_004943
bilo.002	Bifidobacterium longum DJO10A uid58833	Actinobacteria	2389526	NC_004252 NC_004253 NC_010816
bilo.003	Bifidobacterium longum infantis ATCC 15697 uid58677	Actinobacteria	2832748	NC_011593
bilo.004	Bifidobacterium longum JDM301 uid49131	Actinobacteria	2477838	NC_014169
bilo.005	Bifidobacterium longum BBMN68 uid60163	Actinobacteria	2265943	NC_014656
bilo.006	Bifidobacterium longum infantis 157F uid62693	Actinobacteria	2408831	NC_015052 NC_015053 NC_015066
bilo.007	Bifidobacterium longum JCM 1217 uid62695	Actinobacteria	2385164	NC_015067
bilo.008	Bifidobacterium longum infantis ATCC 15697 uid159865	Actinobacteria	2828958	NC_017219
bilo.010	Bifidobacterium longum KACC 91563 uid158861	Actinobacteria	2395764	NC_017220 NC_017221 NC_017222
bilo.011	Bifidobacterium longum subsp. longum F8 uid197184	Actinobacteria	2384987	NC_021008
bith.001	Bifidobacterium thermophilum RBL67	Actinobacteria	2291643	NC_020546
bitr.001	Bibersteinia trehalosi USDA-ARS-USMARC-192 uid193709	Gammaproteobacteria	2407846	NC_020515
blbg.001	Blattabacterium Blaberus giganteus uid165873	Bacteroidetes	632588	NC_017924 NC_017925
blbp.001	Blattabacterium sp. (Panesthia angustipennis spadica) str. BPAA uid193717	Bacteroidetes	632490	NC_020510
blch.001	Candidatus Blochmannia chromaiodes 640 uid185308	Gammaproteobacteria	791219	NC_020075
blci.001	Blattabacterium sp. (Nauphoeta cinerea) uid222815	Bacteroidetes	626626	NC_022550 NC_022551
blcp.001	Blattabacterium Cryptocercus punctulatus Cpu uid81083	Bacteroidetes	609561	NC_016598 NC_016621
blge.001	Blattabacterium Blattella germanica Bge uid41533	Bacteroidetes	640935	NC_013454 NC_015679
blmd.001	Blattabacterium Mastotermes darwiniensis MADAR uid77127	Bacteroidetes	590336	NC_016146 NC_016150
blpe.001	Blattabacterium Periplaneta americana BPLAN uid41287	Bacteroidetes	640442	NC_013418 NC_013419
blsa.001	Blastococcus saxobsidens DD2 uid89391	Actinobacteria	4875340	NC_016943
blta.001	Blattabacterium sp. (Blatta orientalis) str. Tarazona uid188115	Bacteroidetes	638184	NC_020195 NC_020196
blva.001	Candidatus Blochmannia vafer BVAF uid62083	Gammaproteobacteria	722585	NC_014909
boaf.001	Borrelia afzelii PKo uid58653	Spirochaetes	1201674	NC_008273 NC_008274 NC_008277 NC_008564 NC_008565 NC_008566 NC_008567 NC_008568 NC_008569
boaf.002	Borrelia afzelii PKo uid159867	Spirochaetes	1404288	NC_017224 NC_017225 NC_017226 NC_017227 NC_017228 NC_017229 NC_017230 NC_017231 NC_017232 NC_017233 NC_017234 NC_017235 NC_017236 NC_017237 NC_017238 NC_017239 NC_017240 NC_017241
boaf.003	Borrelia afzelii HLJ01 uid177930	Spirochaetes	905471	NC_018887
boav.001	Bordetella avium 197N uid61563	Betaproteobacteria	3732255	NC_010645
bobi.001	Borrelia bissettii DN127 uid71231	Spirochaetes	1403443	NC_015903 NC_015904 NC_015905 NC_015906 NC_015907 NC_015908 NC_015909 NC_015910 NC_015911 NC_015915 NC_015916 NC_015917 NC_015918 NC_015919 NC_015920 NC_015921 NC_015922
bobr.001	Bordetella bronchiseptica RB50 uid57613	Betaproteobacteria	5339179	NC_002927
bobr.002	Bordetella bronchiseptica MO149 uid177517	Betaproteobacteria	5091817	NC_018829
bobr.003	Bordetella bronchiseptica 253 uid178913	Betaproteobacteria	5264383	NC_019382
bobu.001	Borrelia burgdorferi B31 uid57581	Spirochaetes	1521208	NC_000948 NC_000949 NC_000950 NC_000951 NC_000952 NC_000953 NC_000954 NC_000955 NC_000956 NC_000957 NC_001318 NC_001849 NC_001850 NC_001851 NC_001852 NC_001853 NC_001854 NC_001855 NC_001856 NC_001857 NC_001903 NC_001904
bobu.002	Borrelia burgdorferi ZS7 uid59429	Spirochaetes	1345494	NC_011720 NC_011722 NC_011724 NC_011728 NC_011731 NC_011735 NC_011736 NC_011778 NC_011779 NC_011780 NC_011781 NC_011782 NC_011783 NC_011784 NC_011785
bobu.003	Borrelia burgdorferi N40 uid161241	Spirochaetes	1339539	NC_013130 NC_017398 NC_017399 NC_017400 NC_017401 NC_017402 NC_017414 NC_017415 NC_017416 NC_017417 NC_017418 NC_017419 NC_017420 NC_017421 NC_017422 NC_017423 NC_017424
bobu.004	Borrelia burgdorferi JD1 uid161197	Spirochaetes	1531091	NC_013129 NC_017393 NC_017394 NC_017395 NC_017396 NC_017397 NC_017403 NC_017404 NC_017405 NC_017406 NC_017407 NC_017408 NC_017409 NC_017410 NC_017411 NC_017412 NC_017413 NC_017425 NC_017426 NC_017427 NC_017428
bocr.001	Borrelia crocidurae Achema uid162335	Spirochaetes	1528893	NC_017774 NC_017775 NC_017776 NC_017777 NC_017778 NC_017779 NC_017780 NC_017781 NC_017782 NC_017783 NC_017784 NC_017785 NC_017786 NC_017787 NC_017788 NC_017789 NC_017794 NC_017795 NC_017796 NC_017797 NC_017798 NC_017799 NC_017800 NC_017801 NC_017802 NC_017808 NC_017809 NC_017810 NC_017811 NC_017812 NC_017813 NC_017814 NC_017815 NC_017816 NC_017817 NC_017818 NC_017819 NC_017820 NC_017821 NC_017822
bodu.001	Borrelia duttonii Ly uid58791	Spirochaetes	1574881	NC_011224 NC_011226 NC_011229 NC_011245 NC_011247 NC_011248 NC_011249 NC_011250 NC_011251 NC_011254 NC_011256 NC_011257 NC_011259 NC_011261 NC_011262 NC_011264 NC_011265
boga.001	Borrelia garinii PBi uid58125	Spirochaetes	986914	NC_006128 NC_006129 NC_006156
boga.002	Borrelia garinii BgVir uid162165	Spirochaetes	993811	NC_017717 NC_017725 NC_017804
boga.003	Borrelia garinii NMJW1 uid177081	Spirochaetes	902789	NC_018747
bohe.001	Borrelia hermsii DAH uid59225	Spirochaetes	922307	NC_010673
bopa.001	Bordetella parapertussis 12822 uid57615	Betaproteobacteria	4773551	NC_002928
bopa.002	Bordetella parapertussis Bpp5 uid177516	Betaproteobacteria	4899574	NC_018828 NC_018830
bope.001	Bordetella pertussis Tohama I uid57617	Betaproteobacteria	4086189	NC_002929
bope.002	Bordetella pertussis CS uid158859	Betaproteobacteria	4124236	NC_017223
bope.003	Bordetella parapertussis 18323 uid175569	Betaproteobacteria	4043846	NC_018518
bopt.001	Bordetella petrii uid61631	Betaproteobacteria	5287950	NC_010170
bore.001	Borrelia recurrentis A1 uid58793	Spirochaetes	1242163	NC_011244 NC_011246 NC_011252 NC_011253 NC_011255 NC_011258 NC_011260 NC_011263
botu.001	Borrelia turicatae 91E135 uid58311	Spirochaetes	917330	NC_008710
brab.001	Brucella abortus bv 1 9 941 uid58019	Alphaproteobacteria	3286445	NC_006932 NC_006933
brab.002	Brucella abortus S19 uid58873	Alphaproteobacteria	3283936	NC_010740 NC_010742
brab.003	Brucella abortus A13334 uid83615	Alphaproteobacteria	3286032	NC_016777 NC_016795
brav.001	Brucella ovis ATCC 25840 uid58113	Alphaproteobacteria	3275590	NC_009504 NC_009505
brbe.001	Brevibacillus brevis NBRC 100599 uid59175	Bacillales	6296436	NC_012491
brca.001	Brucella canis ATCC 23365 uid59009	Alphaproteobacteria	3312769	NC_010103 NC_010104
brca.002	Brucella canis HSK A52141 uid83613	Alphaproteobacteria	3277512	NC_016778 NC_016796
brfa.001	Brachybacterium faecium DSM 4810 uid58649	Actinobacteria	3614992	NC_013172
brhy.001	Brachyspira hyodysenteriae WA1 uid59291	Spirochaetes	3036634	NC_012225 NC_012226
brin.001	Brachyspira intermedia PWS A uid158369	Spirochaetes	3308048	NC_017242 NC_017243
brja.001	Bradyrhizobium japonicum USDA 110 uid57599	Alphaproteobacteria	9105828	NC_004463
brja.002	Bradyrhizobium japonicum USDA 6 uid158851	Alphaproteobacteria	9207384	NC_017249
brme.001	Brucella melitensis bv 1 16M uid57735	Alphaproteobacteria	3294931	NC_003317 NC_003318
brme.002	Brucella melitensis biovar Abortus 2308 uid62937	Alphaproteobacteria	3278307	NC_007618 NC_007624
brme.003	Brucella melitensis ATCC 23457 uid59241	Alphaproteobacteria	3311219	NC_012441 NC_012442
brme.004	Brucella melitensis M28 uid158857	Alphaproteobacteria	3311748	NC_017244 NC_017245
brme.005	Brucella melitensis M5 90 uid158855	Alphaproteobacteria	3312229	NC_017246 NC_017247
brme.006	Brucella melitensis NI uid158853	Alphaproteobacteria	3294475	NC_017248 NC_017283
brmi.001	Brucella microti CCM 4915 uid59319	Alphaproteobacteria	3337369	NC_013118 NC_013119
brmu.010	Brachyspira murdochii DSM 12563 uid48819	Spirochaetes	3241804	NC_014150
brol.001	Bradyrhizobium oligotrophicum S58 uid192186	Alphaproteobacteria	8264165	NC_020453
brpi.001	Brachyspira pilosicoli 95 1000 uid50609	Spirochaetes	2586443	NC_014330
brpi.002	Brachyspira pilosicoli WesB uid175256	Spirochaetes	2889522	NC_018604
brpi.003	Brachyspira pilosicoli B2904 uid175255	Spirochaetes	2765477	NC_018607
brpi.004	Brachyspira pilosicoli P43 6 78 uid184077	Spirochaetes	2555556	NC_019908
brpn.001	Brucella pinnipedialis B2 94 uid71131	Alphaproteobacteria	3399268	NC_015857 NC_015858
brs2.001	Bradyrhizobium S23321 uid158167	Alphaproteobacteria	7231841	NC_017082
brsb.001	Brevundimonas subvibrioides ATCC 15264 uid42117	Alphaproteobacteria	3445263	NC_014375
brsp.001	Bradyrhizobium ORS 278 uid58941	Alphaproteobacteria	7456587	NC_009445
brsp.002	Bradyrhizobium BTAi1 uid58505	Alphaproteobacteria	8493513	NC_009475 NC_009485
brsu.001	Brucella suis 1330 uid57927	Alphaproteobacteria	3315175	NC_004310 NC_004311
brsu.002	Brucella suis ATCC 23445 uid59015	Alphaproteobacteria	3324607	NC_010167 NC_010169
brsu.003	Brucella suis 1330 uid159871	Alphaproteobacteria	3315163	NC_017250 NC_017251
brsu.004	Brucella suis VBI22 uid83617	Alphaproteobacteria	3316088	NC_016775 NC_016797
bu38.001	Burkholderia 383 uid58073	Betaproteobacteria	8676277	NC_007509 NC_007510 NC_007511
buam.001	Burkholderia ambifaria MC40 6 uid58701	Betaproteobacteria	7642536	NC_010551 NC_010552 NC_010553 NC_010557
buam.002	Burkholderia ambifaria AMMD uid58303	Betaproteobacteria	7528567	NC_008385 NC_008390 NC_008391 NC_008392
buap.001	Buchnera aphidicola Sg Schizaphis graminum uid57913	Gammaproteobacteria	641454	NC_004061
buap.002	Buchnera aphidicola APS Acyrthosiphon pisum uid57805	Gammaproteobacteria	655725	NC_002252 NC_002253 NC_002528
buap.003	Buchnera aphidicola Bp Baizongia pistaciae uid57827	Gammaproteobacteria	618379	NC_004545 NC_004555
buap.004	Buchnera aphidicola Cc Cinara cedri uid58579	Gammaproteobacteria	422434	NC_008513 NC_011878
buap.005	Buchnera aphidicola Tuc7 Acyrthosiphon pisum uid59283	Gammaproteobacteria	641895	NC_011834
buap.006	Buchnera aphidicola 5A Acyrthosiphon pisum uid59285	Gammaproteobacteria	642122	NC_011833
buap.007	Buchnera aphidicola LL01 Acyrthosiphon pisum uid158843	Gammaproteobacteria	641799	NC_017255
buap.008	Buchnera aphidicola TLW03 Acyrthosiphon pisum uid158849	Gammaproteobacteria	641770	NC_017252
buap.009	Buchnera aphidicola JF99 Acyrthosiphon pisum uid158847	Gammaproteobacteria	641716	NC_017253
buap.010	Buchnera aphidicola JF98 Acyrthosiphon pisum uid158845	Gammaproteobacteria	641771	NC_017254
buap.011	Buchnera aphidicola Cinara tujafilina uid68101	Gammaproteobacteria	444925	NC_015662
buap.012	Buchnera aphidicola Ua Uroleucon ambrosiae uid158535	Gammaproteobacteria	627953	NC_017259 NC_017260 NC_017261
buap.013	Buchnera aphidicola Ak Acyrthosiphon kondoi uid158533	Gammaproteobacteria	653223	NC_017256 NC_017257 NC_017258
buc1.001	Burkholderia CCGE1003 uid46253	Betaproteobacteria	7043595	NC_014539 NC_014540
bucc.001	Burkholderia cenocepacia AU 1054 uid58371	Betaproteobacteria	7279116	NC_008060 NC_008061 NC_008062
bucc.003	Burkholderia cenocepacia HI2424 uid58369	Betaproteobacteria	7702840	NC_008542 NC_008543 NC_008544 NC_008545
bucc.004	Burkholderia cenocepacia MC0 3 uid58769	Betaproteobacteria	7971389	NC_010508 NC_010512 NC_010515
bucc.005	Burkholderia cenocepacia J2315 uid57953	Betaproteobacteria	7179805	NC_011000 NC_011001 NC_011003
buce.001	Burkholderia cepacia GG4 uid173858	Betaproteobacteria	6467321	NC_018513 NC_018514
bucg.001	Burkholderia CCGE1002 uid42523	Betaproteobacteria	7884858	NC_014117 NC_014118 NC_014119 NC_014120
bucn.001	Burkholderia cenocepacia J2315 uid57953	Betaproteobacteria	875977	NC_011002
bugd.001	Burkholderia gladioli BSR3 uid66301	Betaproteobacteria	9052299	NC_015376 NC_015377 NC_015378 NC_015381 NC_015382 NC_015383
buge.001	Burkholderia CCGE1001 uid42975	Betaproteobacteria	6833751	NC_015136 NC_015137
bugl.001	Burkholderia glumae BGR1 uid59397	Betaproteobacteria	7284636	NC_012718 NC_012720 NC_012721 NC_012723 NC_012724 NC_012725
bukj.001	Burkholderia KJ006 uid165871	Betaproteobacteria	6629912	NC_017920 NC_017921 NC_017922 NC_017923
buma.001	Burkholderia mallei ATCC 23344 uid57725	Betaproteobacteria	5835527	NC_006348 NC_006349
buma.002	Burkholderia mallei SAVP1 uid58387	Betaproteobacteria	5232401	NC_008784 NC_008785
buma.003	Burkholderia mallei NCTC 10229 uid58383	Betaproteobacteria	5742303	NC_008835 NC_008836
buma.005	Burkholderia mallei NCTC 10247 uid58385	Betaproteobacteria	5848380	NC_009079 NC_009080
bumu.001	Burkholderia multivorans ATCC 17616 uid58697	Betaproteobacteria	7008622	NC_010070 NC_010084 NC_010086 NC_010087
bumu.002	Burkholderia multivorans ATCC 17616 uid58909	Betaproteobacteria	7008810	NC_010801 NC_010802 NC_010804 NC_010805
bupe.001	Burkholderia phenoliruptrix BR3459a uid176370	Betaproteobacteria	7651131	NC_018672 NC_018695 NC_018696
buph.001	Burkholderia phymatum STM815 uid58699	Betaproteobacteria	8676562	NC_010622 NC_010623
bupr.001	Butyrivibrio proteoclasticus B316 uid51489	Clostridia	4404886	NC_014387 NC_014388 NC_014389 NC_014390
bups.001	Burkholderia pseudomallei K96243 uid57733	Betaproteobacteria	7247547	NC_006350 NC_006351
bups.002	Burkholderia pseudomallei 1710b uid58391	Betaproteobacteria	7308054	NC_007434 NC_007435
bups.003	Burkholderia pseudomallei 668 uid58389	Betaproteobacteria	7040403	NC_009074 NC_009075
bups.004	Burkholderia pseudomallei 1106a uid58515	Betaproteobacteria	7089249	NC_009076 NC_009078
bups.005	Burkholderia pseudomallei MSHR346 uid55259	Betaproteobacteria	4098576	NC_012695
bups.006	Burkholderia pseudomallei 1026b uid162511	Betaproteobacteria	7231415	NC_017831 NC_017832
bups.007	Burkholderia pseudomallei BPC006 uid174460	Betaproteobacteria	7155061	NC_018527 NC_018529
bups.008	Burkholderia pseudomallei MSHR305 uid213227	Betaproteobacteria	7428072	NC_021877 NC_021884
bups.009	Burkholderia pseudomallei NCTC 13179 uid226109	Betaproteobacteria	7337157	NC_022658 NC_022659
bupt.001	Burkholderia phymatum STM815 uid58699	Betaproteobacteria	10714659	NC_010625 NC_010627 NC_010676 NC_010679 NC_010681
burh.001	Burkholderia rhizoxinica HKI 454 uid60487	Betaproteobacteria	3750138	NC_014718 NC_014722 NC_014723
burp.001	Burkholderia sp. RPE64 uid205541	Betaproteobacteria	6964487	NC_021287 NC_021288 NC_021289 NC_021294 NC_021295
buth.001	Burkholderia thailandensis E264 uid58081	Betaproteobacteria	6723972	NC_007650 NC_007651
buth.002	Burkholderia thailandensis MSMB121 uid201037	Betaproteobacteria	6731379	NC_021173 NC_021174
buvi.001	Burkholderia vietnamiensis G4 uid58075	Betaproteobacteria	8391070	NC_009226 NC_009227 NC_009228 NC_009229 NC_009230 NC_009254 NC_009255 NC_009256
buxe.001	Burkholderia xenovorans LB400 uid57823	Betaproteobacteria	9731138	NC_007951 NC_007952 NC_007953
buyi.001	Burkholderia YI23 uid81081	Betaproteobacteria	8896411	NC_016589 NC_016590 NC_016591 NC_016592 NC_016625 NC_016626
ca17.001	Carnobacterium 17 4 uid65789	Lactobacillales	2685399	NC_015390 NC_015391
ca63.001	Calothrix PCC 6303 uid183109	Cyanobacteria	6960392	NC_019727 NC_019728 NC_019751 NC_019752
ca75.001	Calothrix PCC 7507 uid182930	Cyanobacteria	7023215	NC_019682
caac.001	Catenulispora acidiphila DSM 44928 uid59077	Actinobacteria	10467782	NC_013131
caae.001	Caldilinea aerophila DSM 14535 NBRC 104270 uid158165	Chloroflexi	5144873	NC_017079
caar.001	Corynebacterium argentoratense DSM 44202	Actinobacteria	2031902	NC_022198
cabl.001	Candidatus Blochmannia floridanus uid57999	Gammaproteobacteria	705557	NC_005061
cabl.002	Candidatus Blochmannia pennsylvanicus BPEN uid58329	Gammaproteobacteria	791654	NC_007292
caca.001	Capnocytophaga canimorsus Cc5 uid70727	Bacteroidetes	2571406	NC_015846
cacl.001	Campylobacter coli 76339	Epsilonproteobacteria	1584486	NC_022132
cacl.002	Campylobacter coli CVM N29710	Epsilonproteobacteria	1732055	NC_022347 NC_022348 NC_022355
cacl.003	Campylobacter coli 15-537360 uid226113	Epsilonproteobacteria	1685020	NC_022656 NC_022660
caco.001	Campylobacter concisus 13826 uid58667	Epsilonproteobacteria	2099413	NC_009795 NC_009796 NC_009802
cacr.001	Caulobacter crescentus CB15 uid57891	Alphaproteobacteria	4016947	NC_002696
cacr.002	Caulobacter crescentus NA1000 uid59307	Alphaproteobacteria	4042929	NC_011916
cacu.001	Campylobacter curvus 525 92 uid58669	Epsilonproteobacteria	1971264	NC_009715
caep.001	Cardinium endosymbiont cEper1 of Encarsia pergandiella uid175524	Bacteroidetes	944930	NC_018605 NC_018606
caex.001	Caldisericum exile AZM16c01 uid158173	Caldiserica	1558103	NC_017096
cafe.001	Campylobacter fetus 82 40 uid58545	Epsilonproteobacteria	1773615	NC_008599
cahd.001	Caldicellulosiruptor hydrothermalis 108 uid60157	Clostridia	2770676	NC_014652
caho.001	Campylobacter hominis ATCC BAA 381 uid58981	Epsilonproteobacteria	1714951	NC_009713 NC_009714
cahy.001	Carboxydothermus hydrogenoformans Z 2901 uid57821	Clostridia	2401520	NC_007503
caje.001	Campylobacter jejuni NCTC 11168 ATCC 700819 uid57587	Epsilonproteobacteria	1641481	NC_002163
caje.002	Campylobacter jejuni RM1221 uid57899	Epsilonproteobacteria	1777831	NC_003912
caje.003	Campylobacter jejuni 81 176 uid58503	Epsilonproteobacteria	1699052	NC_008770 NC_008787 NC_008790
caje.004	Campylobacter jejuni doylei 269 97 uid58671	Epsilonproteobacteria	1845106	NC_009707
caje.005	Campylobacter jejuni 81116 uid58771	Epsilonproteobacteria	1628115	NC_009839
caje.006	Campylobacter jejuni ICDCCJ07001 uid61249	Epsilonproteobacteria	1708924	NC_014801 NC_014802
caje.007	Campylobacter jejuni IA3902 uid159531	Epsilonproteobacteria	1672219	NC_017279 NC_017284
caje.008	Campylobacter jejuni M1 uid159535	Epsilonproteobacteria	1616648	NC_017280
caje.009	Campylobacter jejuni S3 uid159533	Epsilonproteobacteria	1724586	NC_017281 NC_017282
caje.010	Campylobacter jejuni NCTC 11168 BN148 uid174152	Epsilonproteobacteria	1641481	NC_018521
caje.011	Campylobacter jejuni PT14 uid176499	Epsilonproteobacteria	1635252	NC_018709
caje.012	Campylobacter jejuni subsp. jejuni 00-2425 uid219359	Epsilonproteobacteria	1718980	NC_022362
caje.013	Campylobacter jejuni subsp. jejuni 00-2426 uid219324	Epsilonproteobacteria	1615143	NC_022352
caje.014	Campylobacter jejuni subsp. jejuni 00-2538 uid219325	Epsilonproteobacteria	1664792	NC_022351
caje.015	Campylobacter jejuni subsp. jejuni 00-2544 uid219326	Epsilonproteobacteria	1710056	NC_022353 NC_022354
caje.016	Campylobacter jejuni 32488	Epsilonproteobacteria	1702398	NC_021834
caje.017	Campylobacter jejuni 4031 uid222817	Epsilonproteobacteria	1669329	NC_022529
cak3.001	Caulobacter K31 uid58551	Alphaproteobacteria	5889399	NC_010333 NC_010335 NC_010338
cakn.001	Caldicellulosiruptor kristjanssonii 177R1B uid60393	Clostridia	2802443	NC_014719 NC_014721
cakr.001	Caldicellulosiruptor kronotskyensis 2002 uid60491	Clostridia	2843785	NC_014720
cala.001	Campylobacter lari RM2100 uid58115	Epsilonproteobacteria	1571661	NC_012039 NC_012040
calc.001	Caldicellulosiruptor lactoaceticus 6A uid60575	Clostridia	2674809	NC_015949
calg.001	Caldisphaera lagunensis DSM 15908 uid183486	Crenarchaeota	1546846	NC_019791
cama.001	Caldivirga maquilingensis IC 167 uid58711	Crenarchaeota	2077567	NC_009954
caml.001	Carnobacterium maltaromaticum LMA28 uid179370	Bacilli	3650416	NC_019425
cani.001	Calditerrivibrio nitroreducens DSM 19672 uid60821	Deferribacteres	2216552	NC_014749 NC_014758
caob.001	Caldicellulosiruptor obsidiansis OB47 uid51501	Clostridia	2532343	NC_014392
caoc.001	Capnocytophaga ochracea DSM 7271 uid59197	Bacteroidetes	2612925	NC_013162
caow.001	Caldicellulosiruptor owensensis OL uid60165	Clostridia	2428903	NC_014657
cape.001	Candidatus Pelagibacter ubique HTCC1062 uid58401	Alphaproteobacteria	1308759	NC_007205
caru.001	Candidatus Carsonella ruddii uid58773	Gammaproteobacteria	159662	NC_008512
caru.002	Candidatus Carsonella ruddii CE isolate Thao2000 uid172732	Gammaproteobacteria	162589	NC_018414
caru.003	Candidatus Carsonella ruddii CS isolate Thao2000 uid172733	Gammaproteobacteria	162504	NC_018415
caru.004	Candidatus Carsonella ruddii HC isolate Thao2000 uid172734	Gammaproteobacteria	166163	NC_018416
caru.005	Candidatus Carsonella ruddii HT isolate Thao2000 uid172735	Gammaproteobacteria	157543	NC_018417
caru.006	Candidatus Carsonella ruddii PC isolate NHV uid172736	Gammaproteobacteria	159923	NC_018418
caru.007	Candidatus Carsonella ruddii DC	Gammaproteobacteria	174014	NC_021894
casa.001	Caldicellulosiruptor saccharolyticus DSM 8903 uid58289	Clostridia	2970275	NC_009437
case.001	Caulobacter segnis ATCC 21756 uid41709	Alphaproteobacteria	4655622	NC_014100
ceal.001	Cellulophaga algicola DSM 14237 uid62159	Bacteroidetes	4888353	NC_014934
cefi.001	Cellulomonas fimi ATCC 484 uid66779	Actinobacteria	4266344	NC_015514
cefl.001	Cellulomonas flavigena DSM 20109 uid48821	Actinobacteria	4123179	NC_014151
cegi.001	Cellvibrio gilvus ATCC 13127 uid68143	Actinobacteria	3526441	NC_015671
ceja.001	Cellvibrio japonicus Ueda107 uid59139	Gammaproteobacteria	4576573	NC_010995
cely.001	Cellulophaga lytica DSM 7489 uid63401	Bacteroidetes	3765936	NC_015167
cesy.001	Cenarchaeum symbiosum A uid61411	Thaumarchaeota	2045086	NC_014820
chab.001	Chlamydophila abortus S26 3 uid57963	Chlamydiae	1144377	NC_004552
chag.001	Chloroflexus aggregans DSM 9485 uid58621	Chloroflexi	4684931	NC_011831
chau.001	Chloroflexus aurantiacus J 10 fl uid57657	Chloroflexi	5258541	NC_010175
chca.001	Chlamydophila caviae GPIC uid57783	Chlamydiae	1181356	NC_003361 NC_004720
chch.001	Chlorobium chlorochromatii CaD3 uid58375	Chlorobi	2572079	NC_007514
chcl.001	Chthonomonas calidirosea T49 uid208678	Armatimonadetes	3437861	NC_021487
chfe.001	Chlamydophila felis Fe C 56 uid57971	Chlamydiae	1173791	NC_007899 NC_007900
chli.001	Chlorobium limicola DSM 245 uid58127	Chlorobi	2763181	NC_010803
chlu.001	Chlorobium luteolum DSM 273 uid58175	Chlorobi	2364842	NC_007512
chmi.001	Chamaesiphon PCC 6605 uid183005	Cyanobacteria	6761765	NC_019697 NC_019698 NC_020053
chmu.001	Chlamydia muridarum Nigg uid57785	Chlamydiae	1080451	NC_002182 NC_002620
chpa.001	Chlorobaculum parvum NCIB 8327 uid59185	Chlorobi	2289249	NC_011027
chpe.001	Chlamydophila pecorum E58 uid66295	Chlamydiae	1106197	NC_015408
chpe.002	Chlamydia pecorum P787	Chlamydiae	1106409	NC_022441
chpe.003	Chlamydia pecorum PV3056/3 uid221290	Chlamydiae	1104552	NC_022439
chpe.004	Chlamydia pecorum W73	Chlamydiae	1106534	NC_022440
chph.001	Chlorobium phaeobacteroides DSM 266 uid58133	Chlorobi	3133902	NC_008639
chph.002	Chlorobium phaeobacteroides BS1 uid58131	Chlorobi	2736403	NC_010831
chpi.001	Chitinophaga pinensis DSM 2588 uid59113	Bacteroidetes	9127347	NC_013132
chpn.001	Chlamydophila pneumoniae AR39 uid57809	Chlamydiae	1234385	NC_002179 NC_002180
chpn.002	Chlamydophila pneumoniae CWL029 uid57811	Chlamydiae	1230230	NC_000922
chpn.003	Chlamydophila pneumoniae LPCoLN uid159529	Chlamydiae	1248550	NC_017285 NC_017286
chpn.004	Chlamydophila pneumoniae TW 183 uid57997	Chlamydiae	1225935	NC_005043
chpn.010	Chlamydophila pneumoniae J138 uid57829	Chlamydiae	1226565	NC_002491
chps.001	Chlamydophila psittaci 6BC uid63621	Chlamydiae	1179213	NC_015217 NC_015470
chps.002	Chlamydophila psittaci 01DC11 uid159527	Chlamydiae	1172197	NC_017289
chps.003	Chlamydophila psittaci 02DC15 uid159521	Chlamydiae	1172182	NC_017292
chps.004	Chlamydophila psittaci C19 98 uid159523	Chlamydiae	1169374	NC_017291
chps.005	Chlamydophila psittaci 08DC60 uid159525	Chlamydiae	1172032	NC_017290
chps.006	Chlamydophila psittaci 6BC uid159845	Chlamydiae	1179220	NC_017287 NC_017288
chps.007	Chlamydophila psittaci RD1 uid162063	Chlamydiae	1171629	NC_014796 NC_014797
chps.008	Chlamydia psittaci 84 55 uid175571	Chlamydiae	1179551	NC_018619 NC_018633
chps.009	Chlamydia psittaci GR9 uid175572	Chlamydiae	1147152	NC_018620
chps.010	Chlamydia psittaci VS225 uid175574	Chlamydiae	1164938	NC_018621
chps.011	Chlamydia psittaci WS RT E30 uid175575	Chlamydiae	1148342	NC_018622 NC_018640
chps.012	Chlamydia psittaci M56 uid175576	Chlamydiae	1168938	NC_018623 NC_018635
chps.013	Chlamydia psittaci WC uid175577	Chlamydiae	1179818	NC_018624 NC_018639
chps.014	Chlamydophila psittaci CP3 uid175578	Chlamydiae	1175702	NC_018625 NC_018634
chps.015	Chlamydophila psittaci NJ1 uid175579	Chlamydiae	1168986	NC_018626 NC_018637
chps.016	Chlamydia psittaci MN uid175573	Chlamydiae	1175981	NC_018627 NC_018636
chps.017	Chlamydia psittaci 01DC12 uid179070	Chlamydiae	1178564	NC_019391 NC_019392
chps.018	Chlamydophila psittaci Mat116	Chlamydiae	1163362	NC_020248
chsa.001	Chromohalobacter salexigens DSM 3043 uid62921	Gammaproteobacteria	3696649	NC_007963
chsp.001	Chloroflexus Y 400 fl uid59085	Chloroflexi	5268950	NC_012032
chta.001	Chroococcidiopsis thermalis PCC 7203 uid183002	Cyanobacteria	6689401	NC_019695 NC_019696 NC_019699
chte.001	Chlorobium tepidum TLS uid57897	Chlorobi	2154946	NC_002932
chth.001	Chloroherpeton thalassium ATCC 35110 uid59187	Chlorobi	3293456	NC_011026
chtm.001	Candidatus Chloracidobacterium thermophilum B uid73587	Acidobacteria	3695372	NC_016024 NC_016025
chtr.001	Chlamydia trachomatis D UW 3 CX uid57637	Chlamydiae	1042519	NC_000117
chtr.002	Chlamydia trachomatis A HAR 13 uid58333	Chlamydiae	1051969	NC_007429 NC_007430
chtr.003	Chlamydia trachomatis L2b UCH 1 proctitis uid61635	Chlamydiae	1038863	NC_010280
chtr.004	Chlamydia trachomatis 434 Bu uid61633	Chlamydiae	1038842	NC_010287
chtr.005	Chlamydia trachomatis B Jali20 OT uid59351	Chlamydiae	1044352	NC_012686
chtr.006	Chlamydia trachomatis B TZ1A828 OT uid59349	Chlamydiae	1044282	NC_012687
chtr.007	Chlamydia trachomatis E 11023 uid161369	Chlamydiae	1043025	NC_017431
chtr.008	Chlamydia trachomatis E 150 uid161403	Chlamydiae	1042996	NC_017439
chtr.009	Chlamydia trachomatis G 9768 uid161353	Chlamydiae	1042810	NC_017429
chtr.010	Chlamydia trachomatis G 11222 uid161361	Chlamydiae	1042354	NC_017430
chtr.011	Chlamydia trachomatis G 11074 uid161409	Chlamydiae	1042875	NC_017440
chtr.012	Chlamydia trachomatis Sweden2 uid161995	Chlamydiae	1042839	NC_017441
chtr.013	Chlamydia trachomatis G 9301 uid161377	Chlamydiae	1042811	NC_017432
chtr.014	Chlamydia trachomatis D EC uid159881	Chlamydiae	1050015	NC_017434 NC_017435
chtr.015	Chlamydia trachomatis D LC uid159879	Chlamydiae	1050013	NC_017433 NC_017436
chtr.016	Chlamydia trachomatis A2497 uid159993	Chlamydiae	1051806	NC_017437 NC_017438
chtr.017	Chlamydia trachomatis L2c uid68843	Chlamydiae	1038313	NC_015744
chtr.018	Chlamydia trachomatis A2497 uid159863	Chlamydiae	1044325	NC_016798
chtr.019	Chlamydia trachomatis F SW4 uid167484	Chlamydiae	1065202	NC_017951
chtr.020	Chlamydia trachomatis E SW3 uid167483	Chlamydiae	1042903	NC_017952
chtr.021	Chlamydia trachomatis F SW5 uid167485	Chlamydiae	1042743	NC_017953
chtr.022	Chlamydia trachomatis A/363 uid196769	Chlamydiae	1051528	NC_019272 NC_020966
chtr.023	Chlamydia trachomatis A/5291 uid196770	Chlamydiae	1051525	NC_020939 NC_020946
chtr.024	Chlamydia trachomatis strain F/2-93	Chlamydiae	1042619	NC_022106
chtr.025	Chlamydia trachomatis F/11-96	Chlamydiae	1042853	NC_022107
chtr.026	Chlamydia trachomatis strain E/12-94 genome.	Chlamydiae	1043010	NC_022108
chtr.027	Chlamydia trachomatis strain D/14-96 genome.	Chlamydiae	1041595	NC_022109
chtr.028	Chlamydia trachomatis strain J/27-97 genome.	Chlamydiae	1042783	NC_022110
chtr.029	Chlamydia trachomatis strain F/1-93	Chlamydiae	1042588	NC_022117
chtr.030	Chlamydia trachomatis strain F/6-94	Chlamydiae	1042767	NC_022118
chtr.031	Chlamydia trachomatis strain D/13-96	Chlamydiae	1042752	NC_022119
chtr.032	Chlamydia trachomatis strain Ia20-97 genome.	Chlamydiae	1043181	NC_022120
chtr.033	Chlamydia trachomatis strain J/31-98	Chlamydiae	1043207	NC_022121
chtr.034	Chlamydia trachomatis D/SotonD5 uid196773	Chlamydiae	1049632	NC_020943 NC_020958
chtr.035	Chlamydia trachomatis E/Bour uid196775	Chlamydiae	1050091	NC_020947 NC_020971
chtr.036	Chlamydia trachomatis G/SotonG1 uid196779	Chlamydiae	1049642	NC_020941 NC_020961
chtr.037	Chlamydia trachomatis IU824 complete genome.	Chlamydiae	1050524	NC_020511
chtr.038	Chlamydia trachomatis IU888 complete genome.	Chlamydiae	1050524	NC_020512
chtr.039	Chlamydia trachomatis Ia/SotonIa1 uid196780	Chlamydiae	1050130	NC_020962 NC_020970
chtr.040	Chlamydia trachomatis J/6276tet1 uid213394	Chlamydiae	1080953	NC_021892
chtr.041	Chlamydia trachomatis K/SotonK1 uid196782	Chlamydiae	1049940	NC_020963 NC_020965
chtr.042	Chlamydia trachomatis L1/115 uid196784	Chlamydiae	1046584	NC_020929 NC_020951
chtr.043	Chlamydia trachomatis L1/224 uid196785	Chlamydiae	1046319	NC_020952 NC_020973
chtr.044	Chlamydia trachomatis L1/440/LN uid196783	Chlamydiae	1039261	NC_020937
chtr.045	Chlamydia trachomatis L2/25667R uid196786	Chlamydiae	1038839	NC_020930
chtr.046	Chlamydia trachomatis L2/434/Bu(f) uid198644	Chlamydiae	1046341	NC_021049 NC_021052
chtr.047	Chlamydia trachomatis L2/434/Bu(i) uid198643	Chlamydiae	1046341	NC_021050 NC_021051
chtr.048	Chlamydia trachomatis L2b/795 uid196791	Chlamydiae	1046220	NC_020938 NC_020983
chtr.049	Chlamydia trachomatis L2b/8200/07 uid196787	Chlamydiae	1046364	NC_020945 NC_020984
chtr.050	Chlamydia trachomatis L2b/UCH-2 uid196788	Chlamydiae	1046337	NC_020931 NC_020956
chtr.051	Chlamydia trachomatis L3/404/LN uid196797	Chlamydiae	1046672	NC_020957 NC_020974
chtr.052	Chlamydia trachomatis RC-F/69 uid213385	Chlamydiae	1046087	NC_021895
chtr.053	Chlamydia trachomatis RC-F(s)/342 uid213391	Chlamydiae	1083842	NC_021890
chtr.054	Chlamydia trachomatis RC-F(s)/852 uid213387	Chlamydiae	1083893	NC_021888
chtr.055	Chlamydia trachomatis RC-J/943 uid213388	Chlamydiae	1038797	NC_021896
chtr.056	Chlamydia trachomatis RC-J/953 id213389	Chlamydiae	1038792	NC_021889
chtr.057	Chlamydia trachomatis RC-J/966 uid213393	Chlamydiae	1038839	NC_021898
chtr.058	Chlamydia trachomatis RC-J/971 uid213395	Chlamydiae	1038442	NC_021899
chtr.059	Chlamydia trachomatis RC-J(s)/122 uid213392	Chlamydiae	1061854	NC_021891
chtr.060	Chlamydia trachomatis RC-L2/55 uid213396	Chlamydiae	1038870	NC_021893
chtr.061	Chlamydia trachomatis RC-L2(s)/3 uid213390	Chlamydiae	1046171	NC_021897
chtr.062	Chlamydia trachomatis RC-L2(s)/46 uid213386	Chlamydiae	1038817	NC_021887
chtr.063	Chlamydia trachomatis A/7249	Chlamydiae	1051879	NC_020944
chtr.064	Chlamydia trachomatis E/SotonE4	Chlamydiae	1050127	NC_020969
chtr.065	Chlamydia trachomatis F/SotonF3	Chlamydiae	1050282	NC_020964
chtr.066	Chlamydia trachomatis Ia/SotonIa3	Chlamydiae	1050283	NC_020940
chtr.067	Chlamydia trachomatis L2b/LST	Chlamydiae	1046376	NC_020975
chtr.068	Chlamydia trachomatis L1/1322/p2	Chlamydiae	1046928	NC_020972
chvi.001	Chromobacterium violaceum ATCC 12472 uid58001	Betaproteobacteria	4751080	NC_005085
ciko.001	Citrobacter koseri ATCC BAA 895 uid58143	Gammaproteobacteria	4735357	NC_009792 NC_009793 NC_009794
ciro.001	Citrobacter rodentium ICC168 uid43089	Gammaproteobacteria	5444283	NC_013716 NC_013717 NC_013718 NC_013719
clac.001	Clostridium acetobutylicum ATCC 824 uid57677	Clostridia	4132880	NC_001988 NC_003030
clac.002	Clostridium acetobutylicum EA 2018 uid159515	Clostridia	4132226	NC_017295 NC_017296
clac.003	Clostridium acetobutylicum DSM 1731 uid68293	Clostridia	4145581	NC_015686 NC_015687 NC_015688
clad.001	Clostridium acidurici 9a uid176126	Clostridia	3108248	NC_018657 NC_018664
clai.001	Candidatus Cloacamonas acidaminovorans Evry uid62959	candidate division WWE1	2246820	NC_020449
clbe.001	Clostridium beijerinckii NCIMB 8052 uid58137	Clostridia	6000632	NC_009617
clbn.001	Clostridium BNL1100 uid84307	Clostridia	4613747	NC_016791
clbo.001	Clostridium botulinum B1 Okra uid59147	Clostridia	4107013	NC_010379 NC_010516
clbo.002	Clostridium botulinum A3 Loch Maree uid59149	Clostridia	4259691	NC_010418 NC_010520
clbo.003	Clostridium botulinum B Eklund 17B uid59159	Clostridia	3847969	NC_010674 NC_010680
clbo.004	Clostridium botulinum E3 Alaska E43 uid59157	Clostridia	3659644	NC_010723
clbo.005	Clostridium botulinum A ATCC 3502 uid61579	Clostridia	3903260	NC_009495 NC_009496
clbo.006	Clostridium botulinum A ATCC 19397 uid58927	Clostridia	3863450	NC_009697
clbo.007	Clostridium botulinum F Langeland uid58929	Clostridia	4012918	NC_009699 NC_009700
clbo.008	Clostridium botulinum A Hall uid58931	Clostridia	3760560	NC_009698
clbo.009	Clostridium botulinum Ba4 657 uid59173	Clostridia	4257769	NC_012654 NC_012657 NC_012658
clbo.010	Clostridium botulinum A2 Kyoto uid59229	Clostridia	4155278	NC_012563
clbo.011	Clostridium botulinum BKT015925 uid66203	Clostridia	3207592	NC_015417 NC_015418 NC_015419 NC_015425 NC_015426 NC_015427
clbo.012	Clostridium botulinum F 230613 uid159513	Clostridia	4010614	NC_017297 NC_017298
clbo.013	Clostridium botulinum H04402 065 uid162091	Clostridia	3919740	NC_017299
clca.001	Clostridium clariflavum DSM 19732 uid82345	Clostridia	4897678	NC_016627
clce.001	Clostridium cellulolyticum H10 uid58709	Clostridia	4068724	NC_011898
clcf.001	Clostridium cf. saccharolyticum K10	Clostridia	3769775	NC_021047
clcl.001	Clostridium cellulovorans 743B uid51503	Clostridia	5262222	NC_014393
cldi.001	Clostridium difficile 630 uid57679	Clostridia	4298133	NC_008226 NC_009089
cldi.002	Clostridium difficile R20291 uid40921	Clostridia	4191339	NC_013316
cldi.003	Clostridium difficile CD196 uid41017	Clostridia	4110554	NC_013315
cldi.009	Clostridium difficile BI1 uid158363	Clostridia	4464700	NC_017176 NC_017177 NC_017179
clge.001	Clostridiales genomosp BVAB3 UPII9 5 uid46219	Clostridia	1809746	NC_013895
clkl.001	Clostridium kluyveri DSM 555 uid58885	Clostridia	4023800	NC_009466 NC_009706
clkl.002	Clostridium kluyveri NBRC 12016 uid59369	Clostridia	3955303	NC_011836 NC_011837
clle.001	Clostridium lentocellum DSM 5427 uid49117	Clostridia	4714237	NC_015275
cllj.001	Clostridium ljungdahlii DSM 13528 uid50583	Clostridia	4630065	NC_014328
clmi.001	Clavibacter michiganensis sepedonicus uid61577	Actinobacteria	3403786	NC_010399 NC_010407 NC_010408
clmi.002	Clavibacter michiganensis NCPPB 382 uid61625	Actinobacteria	3395237	NC_009478 NC_009479 NC_009480
clmi.003	Clavibacter michiganensis subsp. nebraskensis NCPPB 2581 uid61625	Actinobacteria	3063596	NC_009478 NC_009479 NC_009480
clno.001	Clostridium novyi NT uid58643	Clostridia	2547720	NC_008593
clpa.001	Clostridium pasteurianum BC1	Clostridia	5044100	NC_021182 NC_021183
clpe.001	Clostridium perfringens 13 uid57681	Clostridia	3085740	NC_003042 NC_003366
clpe.002	Clostridium perfringens ATCC 13124 uid57901	Clostridia	3256683	NC_008261
clpe.003	Clostridium perfringens SM101 uid58117	Clostridia	2960088	NC_008262 NC_008263 NC_008264 NC_008265
clph.001	Clostridium phytofermentans ISDg uid58519	Clostridia	4847594	NC_010001
clsa.001	Clostridium saccharolyticum WM1 uid51419	Clostridia	4662871	NC_014376
clsc.001	Clostridium saccharobutylicum DSM 13864	Clostridia	5107814	NC_022571
clse.001	Clostridium stercorarium DSM 8532 uid186819	Clostridia	2974379	NC_020134
clsh.001	Clostridium saccharoperbutylacetonicum N1-4(HMT)	Clostridia	6666445	NC_020291 NC_020292
clsr.001	Clostridium stercorarium subsp. stercorarium DSM 8532	Clostridia	2970010	NC_020887
clst.001	Clostridium sticklandii uid59585	Clostridia	2715461	NC_014614
clsy.001	Clostridium SY8519 uid68705	Clostridia	2835737	NC_015737
clte.001	Clostridium tetani E88 uid57683	Clostridia	2873333	NC_004557 NC_004565
clth.001	Clostridium thermocellum ATCC 27405 uid57917	Clostridia	3843301	NC_009012
clth.002	Clostridium thermocellum DSM 1313 uid161989	Clostridia	3561619	NC_017304
coak.001	Coraliomargarita akajimensis DSM 45221 uid47079	Verrucomicrobia	3750771	NC_014008
coau.001	Corynebacterium aurimucosum ATCC 700975 uid59409	Actinobacteria	2819226	NC_010813 NC_012590
coba.001	Comamonadaceae bacterium CR	Betaproteobacteria	2991840	NC_022576
cobu.001	Coxiella burnetii RSA 493 uid57631	Gammaproteobacteria	2032674	NC_002971 NC_004704
cobu.002	Coxiella burnetii RSA 331 uid58637	Gammaproteobacteria	2053744	NC_010115 NC_010117
cobu.003	Coxiella burnetii CbuG Q212 uid58893	Gammaproteobacteria	2008870	NC_011527
cobu.004	Coxiella burnetii CbuK Q154 uid58895	Gammaproteobacteria	2102380	NC_011526 NC_011528
cobu.005	Coxiella burnetii Dugway 5J108 111 uid58629	Gammaproteobacteria	2212937	NC_009726 NC_009727
coca.001	Corynebacterium callunae DSM 20147	Actinobacteria	2928683	NC_020506 NC_020523 NC_020553
coco.001	Corallococcus coralloides DSM 2259 uid157997	Deltaproteobacteria	10080619	NC_017030
codi.001	Corynebacterium diphtheriae NCTC 13129 uid57691	Actinobacteria	2488635	NC_002935
codi.002	Corynebacterium diphtheriae 241 uid83607	Actinobacteria	2426551	NC_016782
codi.003	Corynebacterium diphtheriae 31A uid84309	Actinobacteria	2535346	NC_016799
codi.004	Corynebacterium diphtheriae BH8 uid84311	Actinobacteria	2485519	NC_016800
codi.005	Corynebacterium diphtheriae C7 beta uid84313	Actinobacteria	2499189	NC_016801
codi.006	Corynebacterium diphtheriae CDCE 8392 uid84295	Actinobacteria	2433326	NC_016785
codi.007	Corynebacterium diphtheriae HC01 uid84297	Actinobacteria	2427149	NC_016786
codi.008	Corynebacterium diphtheriae HC02 uid84317	Actinobacteria	2468612	NC_016802
codi.009	Corynebacterium diphtheriae HC04 uid84301	Actinobacteria	2484332	NC_016788
codi.010	Corynebacterium diphtheriae INCA 402 uid83605	Actinobacteria	2449071	NC_016783
codi.011	Corynebacterium diphtheriae PW8 uid84303	Actinobacteria	2530683	NC_016789
codi.012	Corynebacterium diphtheriae VA01 uid84305	Actinobacteria	2395441	NC_016790
codi.013	Corynebacterium diphtheriae HC03 uid84299	Actinobacteria	2478364	NC_016787
coef.001	Corynebacterium efficiens YS 314 uid62905	Actinobacteria	3219505	NC_004319 NC_004320 NC_004369
cofu.001	Collimonas fungivorans Ter331 uid70793	Betaproteobacteria	5186898	NC_015856
cogl.001	Corynebacterium glutamicum ATCC 13032 uid61611	Actinobacteria	3282708	NC_006958
cogl.002	Corynebacterium glutamicum ATCC 13032 uid57905	Actinobacteria	3309401	NC_003450
cogl.004	Corynebacterium glutamicum R uid58897	Actinobacteria	3363299	NC_009342 NC_009343
cogl.005	Corynebacterium glutamicum K051	Actinobacteria	3309400	NC_020519
cogl.006	Corynebacterium glutamicum MB001	Actinobacteria	3079253	NC_022040
cogl.007	Corynebacterium glutamicum SCgG1	Actinobacteria	3350620	NC_021351
cogl.008	Corynebacterium glutamicum SCgG2	Actinobacteria	3350619	NC_021352
cogo.001	Coriobacterium glomerans PW2 uid65787	Actinobacteria	2115681	NC_015389
coha.001	Corynebacterium halotolerans YIM 70093 = DSM 44683 uid189953	Actinobacteria	3222008	NC_020302 NC_020303
coje.001	Corynebacterium jeikeium K411 uid58399	Actinobacteria	2476822	NC_003080 NC_007164
cokr.001	Corynebacterium kroppenstedtii DSM 44385 uid59411	Actinobacteria	2446804	NC_012704
coma.001	Corynebacterium maris DSM 45190	Actinobacteria	2833547	NC_021915 NC_021920
cope.001	Corynebacterium pseudotuberculosis 1002 uid159677	Actinobacteria	2335113	NC_017300
cope.002	Corynebacterium pseudotuberculosis I19 uid159673	Actinobacteria	2337730	NC_017303
cope.003	Corynebacterium pseudotuberculosis C231 uid159675	Actinobacteria	2328208	NC_017301
cope.004	Corynebacterium pseudotuberculosis 42 02 A uid159669	Actinobacteria	2337606	NC_017306
cope.005	Corynebacterium pseudotuberculosis 258 uid167260	Actinobacteria	2314404	NC_017945
cope.006	Corynebacterium pseudotuberculosis 1 06 A uid159665	Actinobacteria	2279118	NC_017308
cope.007	Corynebacterium pseudotuberculosis 267 uid162175	Actinobacteria	2337628	NC_017462
cope.008	Corynebacterium pseudotuberculosis 316 uid89381	Actinobacteria	2310415	NC_016932
cope.009	Corynebacterium pseudotuberculosis 31 uid162167	Actinobacteria	2297010	NC_017730
cope.010	Corynebacterium pseudotuberculosis 3 99 5 uid83609	Actinobacteria	2337938	NC_016781
cope.011	Corynebacterium pseudotuberculosis CIP 52 97 uid159667	Actinobacteria	2320595	NC_017307
cope.012	Corynebacterium pseudotuberculosis P54B96 uid157909	Actinobacteria	2337657	NC_017031
cope.013	Corynebacterium pseudotuberculosis PAT10 uid159671	Actinobacteria	2335323	NC_017305
cope.014	Corynebacterium pseudotuberculosis Cp162 uid168258	Actinobacteria	2293464	NC_018019
copr.001	Coprothermobacter proteolyticus DSM 5265 uid59253	Clostridia	1424912	NC_011295
cops.001	Colwellia psychrerythraea 34H uid57855	Gammaproteobacteria	5373180	NC_003910
copt.001	Corynebacterium pseudotuberculosis FRC41 uid50585	Actinobacteria	2337913	NC_014329
core.001	Corynebacterium resistens DSM 45100 uid50555	Actinobacteria	2601311	NC_015673
cote.002	Comamonas testosteroni CNB 2 uid62961	Betaproteobacteria	5464824	NC_013446
cotr.001	Corynebacterium terpenotabidum Y-11 uid210639	Actinobacteria	2751233	NC_021663
coul.001	Corynebacterium ulcerans BR AD22 uid68291	Actinobacteria	2606374	NC_015683
coul.002	Corynebacterium ulcerans 809 uid159659	Actinobacteria	2502095	NC_017317
coul.003	Corynebacterium ulcerans 0102 uid169879	Actinobacteria	2579188	NC_018101
cour.001	Corynebacterium urealyticum DSM 7109 uid61639	Actinobacteria	2369219	NC_010545
cour.002	Corynebacterium urealyticum DSM 7111	Actinobacteria	2316065	NC_020230
cova.001	Corynebacterium variabile DSM 44702 uid62003	Actinobacteria	3433007	NC_015859
cowo.001	Conexibacter woesei DSM 14684 uid43467	Actinobacteria	6359369	NC_013739
crat.001	Croceibacter atlanticus HTCC2559 uid49661	Bacteroidetes	2952962	NC_014230
crcu.001	Cryptobacterium curtum DSM 15641 uid59041	Actinobacteria	1617804	NC_013170
crep.001	Crinalium epipsammum PCC 9333 uid183113	Cyanobacteria	5620407	NC_019733 NC_019734 NC_019735 NC_019736 NC_019737 NC_019753 NC_019754 NC_019755 NC_019756
crsa.001	Cronobacter sakazakii ES15 uid167045	Gammaproteobacteria	4268675	NC_017933
crsa.002	Cronobacter sakazakii Sp291	Gammaproteobacteria	4518784	NC_020260 NC_020261 NC_020262 NC_020263
crtu.001	Cronobacter turicensis z3032 uid40821	Gammaproteobacteria	4599092	NC_013282 NC_013283 NC_013284 NC_013285
cume.001	Cupriavidus metallidurans CH34 uid57815	Betaproteobacteria	6913352	NC_007971 NC_007972 NC_007973 NC_007974
cune.001	Cupriavidus necator N 1 uid68689	Betaproteobacteria	8480857	NC_015723 NC_015724 NC_015726 NC_015727
cuta.001	Cupriavidus taiwanensis LMG 19424 uid61615	Betaproteobacteria	6476522	NC_010528 NC_010529 NC_010530
cyap.001	Cyanobacterium PCC 10605 uid183340	Cyanobacteria	4176973	NC_019776 NC_019777
cygr.001	Cyanobium gracile PCC 6307 uid182931	Cyanobacteria	3342364	NC_019675
cyhu.001	Cytophaga hutchinsonii ATCC 33406 uid57651	Bacteroidetes	4433218	NC_008255
cyma.001	Cyclobacterium marinum DSM 745 uid71485	Bacteroidetes	6221273	NC_015914
cyp1.001	Cycloclasticus P1 uid176368	Gammaproteobacteria	2363215	NC_018697
cysa.001	Cyanobacterium stanieri PCC 7202 uid183337	Cyanobacteria	3163381	NC_019778
cyst.001	Cylindrospermum stagnale PCC 7417 uid183111	Cyanobacteria	7610589	NC_019744 NC_019757 NC_019758 NC_020050
cytc.001	Cyanothece ATCC 51142 uid59013	Cyanobacteria	5460377	NC_010539 NC_010541 NC_010542 NC_010543 NC_010546 NC_010547
cytc.002	Cyanothece PCC 8801 uid59027	Cyanobacteria	4787694	NC_011721 NC_011723 NC_011726 NC_011727
cytc.003	Cyanothece PCC 7424 uid59025	Cyanobacteria	6554169	NC_011729 NC_011730 NC_011732 NC_011733 NC_011734 NC_011737 NC_011738
cytc.004	Cyanothece PCC 7425 uid59435	Cyanobacteria	5786110	NC_011880 NC_011882 NC_011884 NC_011885
cytc.005	Cyanothece PCC 8802 uid59143	Cyanobacteria	4803347	NC_013160 NC_013161 NC_013163 NC_013167 NC_013168
cytc.006	Cyanothece PCC 7822 uid52547	Cyanobacteria	7841948	NC_014501 NC_014502 NC_014503 NC_014504 NC_014533 NC_014534 NC_014535
cyuc.001	cyanobacterium UCYN A uid43697	Cyanobacteria	1443806	NC_013771
cyye.001	Synechococcus JA 3 3Ab uid58535	Cyanobacteria	2932766	NC_007775
cyye.002	Synechococcus JA 2 3B a 2 13 uid58537	Cyanobacteria	3046682	NC_007776
cyza.001	Cycloclasticus zancles 7-ME uid214092	Gammaproteobacteria	2655425	NC_021917 NC_021918
dasa.001	Dactylococcopsis salina PCC 8305 uid183341	Cyanobacteria	3781008	NC_019780
deac.001	Delftia acidovorans SPH 1 uid58703	Betaproteobacteria	6767514	NC_010002
deae.001	Denitrovibrio acetiphilus DSM 12809 uid46657	Deferribacteres	3222077	NC_013943
deaf.001	Desulfovibrio africanus Walvis Bay uid66847	Deltaproteobacteria	4200534	NC_016629
deai.001	Desulfosporosinus acidiphilus SJ4 uid156759	Clostridia	4991181	NC_018066 NC_018067 NC_018068
deak.001	Desulfurivibrio alkaliphilus AHT2 uid49487	Deltaproteobacteria	3097763	NC_014216
deal.001	Desulfatibacillum alkenivorans AK 01 uid58913	Deltaproteobacteria	6517073	NC_011768
deao.001	Desulfobacca acetoxidans DSM 11109 uid65785	Deltaproteobacteria	3282536	NC_015388
dear.001	Dechloromonas aromatica RCB uid58025	Betaproteobacteria	4501104	NC_007298
deas.001	Desulfovibrio aespoeensis Aspo 2 uid42613	Deltaproteobacteria	3629109	NC_014844
deat.001	Desulfobacterium autotrophicum HRM2 uid59061	Deltaproteobacteria	5657782	NC_012108 NC_012109
deau.001	Candidatus Desulforudis audaxviator MP104C uid59067	Clostridia	2349476	NC_010424
deax.001	Desulfotomaculum acetoxidans DSM 771 uid59109	Clostridia	4545624	NC_013216
deba.001	Desulfomicrobium baculatum DSM 4028 uid59217	Deltaproteobacteria	3942657	NC_013173
debr.001	Desulfarculus baarsii DSM 2075 uid51371	Deltaproteobacteria	3655731	NC_014365
deca.001	Desulfotomaculum carboxydivorans CO 1 SRB uid67317	Clostridia	2892255	NC_015565
decf.001	Dehalobacter CF uid177714	Clostridia	3092048	NC_018867
decs.001	Delftia Cs1 4 uid67319	Betaproteobacteria	6685842	NC_015563
dedc.001	Dehalobacter 11DCA uid177715	Clostridia	3069953	NC_018866
dede.001	Desulfovibrio alaskensis G20 uid57941	Deltaproteobacteria	3730232	NC_007519
dede.002	Desulfovibrio desulfuricans ATCC 27774 uid59213	Deltaproteobacteria	2873437	NC_011883
dedh.001	Desulfitobacterium dehalogenans ATCC 51507 uid82553	Clostridia	4321753	NC_018017
dedi.001	Desulfitobacterium dichloroeliminans LMG P 21439 uid82555	Clostridia	3624449	NC_019903
deds.001	Deferribacter desulfuricans SSM1 uid46653	Deferribacteres	2542933	NC_013939 NC_013940
dedu.001	Desulfovibrio desulfuricans ND132 uid63159	Deltaproteobacteria	3858580	NC_016803
deet.001	Dehalococcoides ethenogenes 195 uid57763	Chloroflexi	1469720	NC_002936
defe.001	Desulfurococcus fermentans DSM 16532 uid75119	Crenarchaeota	1384116	NC_018001
dege.001	Deinococcus geothermalis DSM 11300 uid58275	Deinococcus-Thermus	3247018	NC_008010 NC_008025 NC_009939
degg.001	Desulfovibrio gigas DSM 1382 = ATCC 19364 uid221293	Deltaproteobacteria	3796022	NC_022436 NC_022444
degi.001	Desulfotomaculum gibsoniae DSM 7213	Clostridia	4855529	NC_021184
dego.001	Deinococcus gobiensis I 0 uid162509	Deinococcus-Thermus	4406036	NC_017771 NC_017790 NC_017791 NC_017792 NC_017793 NC_017805 NC_017806
degt.001	Dehalococcoides GT uid42115	Chloroflexi	1360154	NC_013890
deha.001	Desulfitobacterium hafniense Y51 uid58605	Clostridia	5727534	NC_007907
deha.002	Desulfitobacterium hafniense DCB 2 uid57749	Clostridia	5279134	NC_011830
dehy.001	Desulfovibrio hydrothermalis AM13 DSM 14728 uid184831	Deltaproteobacteria	3708362	NC_019953 NC_020055
dein.001	Desulfurispirillum indicum S5 uid45897	Chrysiogenetes	2928377	NC_014836
deka.001	Desulfurococcus kamchatkensis 1221n uid59133	Crenarchaeota	1365223	NC_011766
deku.001	Desulfotomaculum kuznetsovii DSM 6115 uid67357	Clostridia	3601386	NC_015573
dely.001	Dehalogenimonas lykanthroporepellens BL DC 9 uid48131	Chloroflexi	1686510	NC_014314
dema.001	Desulfovibrio magneticus RS 1 uid59309	Deltaproteobacteria	5315620	NC_012795 NC_012796 NC_012797
demc.001	Dehalococcoides mccartyi BTF08	Chloroflexi	1452335	NC_020387
demc.002	Dehalococcoides mccartyi DCMB5	Chloroflexi	1431902	NC_020386
deme.001	Desulfosporosinus meridiei DSM 13257 uid75097	Clostridia	4873567	NC_018515
demr.001	Deinococcus maricopensis DSM 21211 uid62225	Deinococcus-Thermus	3498530	NC_014958
demu.001	Desulfurococcus mucosus DSM 2162 uid62227	Crenarchaeota	1314639	NC_014961
deol.001	Desulfococcus oleovorans Hxd3 uid58777	Deltaproteobacteria	3944167	NC_009943
deor.001	Desulfosporosinus orientis DSM 765 uid82939	Clostridia	5863081	NC_016584
depe.001	Deinococcus peraridilitoris DSM 19664 uid183485	Deinococcus-Thermus	4513714	NC_019789 NC_019790 NC_019793
depi.001	Desulfovibrio piezophilus C1TLV30	Deltaproteobacteria	3646098	NC_020409
depr.001	Desulfobulbus propionicus DSM 2032 uid62265	Deltaproteobacteria	3851869	NC_014972
deps.001	Desulfotalea psychrophila LSv54 uid58153	Deltaproteobacteria	3659634	NC_006138 NC_006139 NC_006140
dept.001	Deinococcus proteolyticus MRP uid63399	Deinococcus-Thermus	2886836	NC_015161 NC_015162 NC_015163 NC_015169 NC_015170
dera.001	Deinococcus radiodurans R1 uid57665	Deinococcus-Thermus	3284156	NC_000958 NC_000959 NC_001263 NC_001264
dere.001	Desulfotomaculum reducens MI 1 uid58277	Clostridia	3608104	NC_009253
deru.001	Desulfotomaculum ruminis DSM 2154 uid67507	Clostridia	3969014	NC_015589
desa.001	Desulfovibrio salexigens DSM 2638 uid59223	Deltaproteobacteria	4289847	NC_012881
dese.001	Deinococcus deserti VCD115 uid58615	Deinococcus-Thermus	3855329	NC_012526 NC_012527 NC_012528 NC_012529
desl.001	Desulfocapsa sulfexigens DSM 10523	Deltaproteobacteria	4023512	NC_020304 NC_020305
desp.001	Dehalococcoides CBDB1 uid58413	Chloroflexi	1395502	NC_007356
desp.002	Dehalococcoides BAV1 uid58477	Chloroflexi	1341892	NC_009455
desu.001	Dechlorosoma suillum PS uid81439	Betaproteobacteria	3806980	NC_016616
deth.001	Desulfurobacterium thermolithotrophum DSM 11699 uid63405	Aquificae	1541968	NC_015185
deti.001	Desulfomonile tiedjei DSM 6799 uid168320	Deltaproteobacteria	6527027	NC_018025 NC_018026
deto.001	Desulfobacula toluolica Tol2 uid175777	Deltaproteobacteria	5197905	NC_018645
devs.001	Dehalococcoides VS uid42393	Chloroflexi	1413462	NC_013552
devu.001	Desulfovibrio vulgaris Hildenborough uid57645	Deltaproteobacteria	3773159	NC_002937 NC_005863
devu.002	Desulfovibrio vulgaris DP4 uid58679	Deltaproteobacteria	3661391	NC_008741 NC_008751
devu.003	Desulfovibrio vulgaris Miyazaki F uid59089	Deltaproteobacteria	4040304	NC_011769
devu.004	Desulfovibrio vulgaris RCH1 uid161961	Deltaproteobacteria	3734357	NC_017310 NC_017311
dhre.001	Desulfohalobium retbaense DSM 5692 uid59183	Deltaproteobacteria	2909567	NC_013223 NC_013224
dida.001	Dickeya dadantii Ech703 uid59363	Gammaproteobacteria	4679450	NC_012880
dida.002	Dickeya dadantii Ech586 uid42519	Gammaproteobacteria	4818394	NC_013592
dida.003	Dickeya dadantii 3937 uid52537	Gammaproteobacteria	4922802	NC_014500
dino.001	Dichelobacter nodosus VCS1703A uid57643	Gammaproteobacteria	1389350	NC_009446
dish.001	Dinoroseobacter shibae DFL 12 uid58707	Alphaproteobacteria	4417868	NC_009952 NC_009955 NC_009956 NC_009957 NC_009958 NC_009959
disp.001	Acidovorax ebreus TPSY uid59233	Betaproteobacteria	3796573	NC_011992
dith.001	Dictyoglomus thermophilum H 6 12 uid59439	Dictyoglomi	1959987	NC_011297
ditu.001	Dictyoglomus turgidum DSM 6724 uid59177	Dictyoglomi	1855560	NC_011661
dize.001	Dickeya zeae Ech1591 uid59297	Gammaproteobacteria	4813854	NC_012912
dyfe.001	Dyadobacter fermentans DSM 18053 uid59049	Bacteroidetes	6967790	NC_013037
ecvi.001	Echinicola vietnamensis DSM 17526 uid184076	Bacteroidetes	5608040	NC_019904
edic.001	Edwardsiella ictaluri 93 146 uid59403	Gammaproteobacteria	3812301	NC_012779
edta.001	Edwardsiella tarda EIB202 uid41819	Gammaproteobacteria	3804166	NC_013508 NC_013509
edta.002	Edwardsiella tarda FL6 60 uid159657	Gammaproteobacteria	3728801	NC_017309 NC_017318
edta.003	Edwardsiella tarda C07-087 uid193773	Gammaproteobacteria	3857040	NC_020796
egle.001	Eggerthella lenta DSM 2243 uid59079	Actinobacteria	3632260	NC_013204
egyy.001	Eggerthella YY7918 uid68707	Actinobacteria	3123671	NC_015738
ehca.001	Ehrlichia canis Jake uid58071	Alphaproteobacteria	1315030	NC_007354
ehch.001	Ehrlichia chaffeensis Arkansas uid57933	Alphaproteobacteria	1176248	NC_007799
ehru.001	Ehrlichia ruminantium Welgevonden uid58013	Alphaproteobacteria	1516355	NC_005295
ehru.002	Ehrlichia ruminantium Gardel uid58245	Alphaproteobacteria	1499920	NC_006831
ehru.003	Ehrlichia ruminantium Welgevonden uid58243	Alphaproteobacteria	1512977	NC_006832
elmu.001	Elusimicrobium minutum Pei191 uid58949	Elusimicrobia	1643562	NC_010644
emol.001	Emticicia oligotrophica DSM 17448 uid177079	Bacteroidetes	5220361	NC_018742 NC_018743 NC_018744 NC_018745 NC_018748 NC_018749
enae.001	Enterobacter aerogenes KCTC 2190 uid68103	Gammaproteobacteria	5280350	NC_015663
enae.002	Enterobacter aerogenes EA1509E	Gammaproteobacteria	5591105	NC_020180 NC_020181 NC_020182
enas.001	Enterobacter asburiae LF7a uid72793	Gammaproteobacteria	5012132	NC_015963 NC_015968 NC_015969
enba.001	Enterobacteriaceae bacterium FGI 57 uid185181	Gammaproteobacteria	4762179	NC_020063
enca.001	Enterococcus casseliflavus EC20	Bacilli	3427276	NC_020995
encl.001	Enterobacter cloacae ATCC 13047 uid48363	Gammaproteobacteria	5598796	NC_014107 NC_014108 NC_014121
encl.002	Enterobacter cloacae SCF1 uid59969	Gammaproteobacteria	4814049	NC_014618
encl.003	Enterobacter cloacae EcWSU1 uid80739	Gammaproteobacteria	4798091	NC_016514 NC_016515
encl.004	Enterobacter cloacae dissolvens SDM uid168997	Gammaproteobacteria	4968248	NC_018079
encl.005	Enterobacter cloacae ENHKU01 uid172463	Gammaproteobacteria	4726582	NC_018405
enfa.001	Enterococcus faecalis V583 uid57669	Lactobacillales	3359974	NC_004668 NC_004669 NC_004670 NC_004671
enfa.002	Enterococcus faecalis OG1RF uid54927	Lactobacillales	2739625	NC_017316
enfa.004	Enterococcus faecalis D32 uid171261	Bacilli	3062505	NC_018221 NC_018222 NC_018223
enfa.005	Enterococcus faecalis Symbioflor 1 uid183342	Bacilli	2810675	NC_019770
enfe.001	Enterococcus faecium DO uid55353	Lactobacillales	3052572	NC_017960 NC_017961 NC_017962 NC_017963
enfe.002	Enterococcus faecium Aus0004 uid87025	Bacilli	3019780	NC_017022 NC_017023 NC_017024 NC_017032
enfe.003	Enterococcus faecium Aus0085	Bacilli	3239275	NC_021987 NC_021988 NC_021989 NC_021990 NC_021994 NC_021995 NC_021996
enfe.004	Enterococcus faecium NRRL B-2354 uid188477	Bacilli	2849891	NC_020207 NC_020208
enhi.001	Enterococcus hirae ATCC 9790 uid70619	Bacilli	2856440	NC_015845 NC_018081
enpa.001	Thalassobaculum L2 uid182483	Alphaproteobacteria	1481191	NC_019566
enr4.001	Enterobacter sp. R4-368 uid208672	Gammaproteobacteria	5155034	NC_021492 NC_021500
ensa.001	Cronobacter sakazakii ATCC BAA 894 uid58145	Gammaproteobacteria	4530777	NC_009778 NC_009779 NC_009780
ensp.001	Enterobacter 638 uid58727	Gammaproteobacteria	4676461	NC_009425 NC_009436
eram.001	Erwinia amylovora ATCC 49946 uid46943	Gammaproteobacteria	3905604	NC_013971 NC_013972 NC_013973
eram.002	Erwinia amylovora CFBP1430 uid46839	Gammaproteobacteria	3833832	NC_013957 NC_013961
erbi.001	Erwinia billingiae Eb661 uid50547	Gammaproteobacteria	5372268	NC_014304 NC_014305 NC_014306
erca.001	Pectobacterium atrosepticum SCRI1043 uid57957	Gammaproteobacteria	5064019	NC_004547
erej.001	Erwinia Ejp617 uid159955	Gammaproteobacteria	3957675	NC_017442 NC_017443 NC_017444 NC_017445 NC_017446 NC_017447
erli.001	Erythrobacter litoralis HTCC2594 uid58299	Alphaproteobacteria	3052398	NC_007722
erpy.001	Erwinia pyrifoliae Ep1 96 uid40659	Gammaproteobacteria	4072846	NC_012214 NC_013263 NC_013264 NC_013265 NC_013954
erpy.002	Erwinia pyrifoliae DSM 12163 uid159693	Gammaproteobacteria	4072827	NC_017388 NC_017389 NC_017390 NC_017391 NC_017392
errh.001	Erysipelothrix rhusiopathiae Fujisawa uid68021	Erysipelotrichi	1787941	NC_015601
errh.002	Erysipelothrix rhusiopathiae SY1027	Erysipelotrichia	1752910	NC_021354
erta.001	Erwinia tasmaniensis Et1 99 uid59029	Gammaproteobacteria	4067864	NC_010693 NC_010694 NC_010695 NC_010696 NC_010697 NC_010699
esbl.001	Escherichia blattae DSM 4481 uid165043	Gammaproteobacteria	4158725	NC_017910
esco.001	Escherichia coli K 12 substr MG1655 uid57779	Gammaproteobacteria	4639675	NC_000913
esco.002	Escherichia coli O157 H7 Sakai uid57781	Gammaproteobacteria	5594477	NC_002127 NC_002128 NC_002695
esco.003	Escherichia coli O157 H7 EDL933 uid57831	Gammaproteobacteria	5620522	NC_002655 NC_007414
esco.004	Escherichia coli CFT073 uid57915	Gammaproteobacteria	5231428	NC_004431
esco.005	Escherichia coli IAI39 uid59381	Gammaproteobacteria	5132068	NC_011750
esco.006	Escherichia coli K 12 substr W3110 uid161931	Gammaproteobacteria	4646332	NC_007779
esco.007	Escherichia coli UTI89 uid58541	Gammaproteobacteria	5179971	NC_007941 NC_007946
esco.008	Escherichia coli 536 uid58531	Gammaproteobacteria	4938920	NC_008253
esco.009	Escherichia coli APEC O1 uid58623	Gammaproteobacteria	5497653	NC_008563 NC_009837 NC_009838
esco.010	Escherichia coli UMN026 uid62981	Gammaproteobacteria	5358200	NC_011739 NC_011749 NC_011751
esco.011	Escherichia coli 55989 uid59383	Gammaproteobacteria	5154862	NC_011748
esco.012	Escherichia coli ED1a uid59379	Gammaproteobacteria	5209548	NC_011745
esco.013	Escherichia coli S88 uid62979	Gammaproteobacteria	5166121	NC_011742 NC_011747
esco.014	Escherichia coli IAI1 uid59377	Gammaproteobacteria	4700560	NC_011741
esco.015	Escherichia coli O157 H7 EC4115 uid59091	Gammaproteobacteria	5704171	NC_011350 NC_011351 NC_011353
esco.016	Escherichia coli HS uid58393	Gammaproteobacteria	4643538	NC_009800
esco.017	Escherichia coli E24377A uid58395	Gammaproteobacteria	5249288	NC_009786 NC_009787 NC_009788 NC_009789 NC_009790 NC_009791 NC_009801
esco.018	Escherichia coli K 12 substr DH10B uid58979	Gammaproteobacteria	4686137	NC_010473
esco.019	Escherichia coli SMS 3 5 uid58919	Gammaproteobacteria	5215377	NC_010485 NC_010486 NC_010487 NC_010488 NC_010498
esco.020	Escherichia coli O127 H6 E2348 69 uid59343	Gammaproteobacteria	5069678	NC_011601 NC_011602 NC_011603
esco.021	Escherichia coli ATCC 8739 uid58783	Gammaproteobacteria	4746218	NC_010468
esco.022	Escherichia coli SE11 uid59425	Gammaproteobacteria	5155626	NC_011407 NC_011408 NC_011411 NC_011413 NC_011415 NC_011416 NC_011419
esco.023	Escherichia coli BW2952 uid59391	Gammaproteobacteria	4578159	NC_012759
esco.024	Escherichia coli B REL606 uid58803	Gammaproteobacteria	4629812	NC_012967
esco.025	Escherichia coli BL21 Gold DE3 pLysS AG uid59245	Gammaproteobacteria	4570938	NC_012947
esco.026	Escherichia coli BL21 DE3 uid161949	Gammaproteobacteria	4558947	NC_012892
esco.027	Escherichia coli O26 H11 11368 uid41021	Gammaproteobacteria	5855531	NC_013361 NC_013362 NC_013363 NC_013369 NC_014543
esco.028	Escherichia coli O157 H7 TW14359 uid59235	Gammaproteobacteria	5622737	NC_013008 NC_013010
esco.029	Escherichia coli O111 H 11128 uid41023	Gammaproteobacteria	5766081	NC_013364 NC_013365 NC_013366 NC_013367 NC_013368 NC_013370
esco.030	Escherichia coli O103 H2 12009 uid41013	Gammaproteobacteria	5524860	NC_013353 NC_013354
esco.031	Escherichia coli 042 uid161985	Gammaproteobacteria	5355323	NC_017626 NC_017627
esco.032	Escherichia coli O55 H7 CB9615 uid46655	Gammaproteobacteria	5452353	NC_013941 NC_013942
esco.033	Escherichia coli UMNK88 uid161991	Gammaproteobacteria	5666764	NC_017639 NC_017640 NC_017641 NC_017642 NC_017643 NC_017645
esco.034	Escherichia coli SE15 uid161939	Gammaproteobacteria	4839683	NC_013654 NC_013655
esco.035	Escherichia coli ABU 83972 uid161975	Gammaproteobacteria	5132961	NC_017629 NC_017631
esco.036	Escherichia coli O83 H1 NRG 857C uid161987	Gammaproteobacteria	4894879	NC_017634 NC_017659
esco.037	Escherichia coli IHE3034 uid162007	Gammaproteobacteria	5108383	NC_017628
esco.038	Escherichia coli UM146 uid162043	Gammaproteobacteria	5107563	NC_017630 NC_017632
esco.040	Escherichia coli LF82 uid161965	Gammaproteobacteria	4773108	NC_011993
esco.041	Escherichia coli ETEC H10407 uid161993	Gammaproteobacteria	5325888	NC_017633 NC_017721 NC_017722 NC_017723 NC_017724
esco.042	Escherichia coli BL21 DE3 uid161947	Gammaproteobacteria	4558953	NC_012971
esco.043	Escherichia coli DH1 uid161951	Gammaproteobacteria	4630707	NC_017625
esco.044	Escherichia coli W uid162011	Gammaproteobacteria	5008864	NC_017635 NC_017636 NC_017637
esco.045	Escherichia coli DH1 uid162051	Gammaproteobacteria	4621430	NC_017638
esco.046	Escherichia coli NA114 uid162139	Gammaproteobacteria	4971461	NC_017644
esco.047	Escherichia coli KO11FL uid52593	Gammaproteobacteria	5029323	NC_016902 NC_016903 NC_016904
esco.048	Escherichia coli O55 H7 RM12579 uid162153	Gammaproteobacteria	5448306	NC_017653 NC_017654 NC_017655 NC_017656 NC_017657 NC_017658
esco.049	Escherichia coli O7 K1 CE10 uid162115	Gammaproteobacteria	5378729	NC_017646 NC_017647 NC_017648 NC_017649 NC_017650
esco.050	Escherichia coli P12b uid162061	Gammaproteobacteria	4935294	NC_017663
esco.051	Escherichia coli W uid162101	Gammaproteobacteria	5005347	NC_017662 NC_017664 NC_017665
esco.052	Escherichia coli Xuzhou21 uid163995	Gammaproteobacteria	5516736	NC_017903 NC_017906 NC_017907
esco.053	Escherichia coli clone D i14 uid162049	Gammaproteobacteria	5038386	NC_017652
esco.054	Escherichia coli clone D i2 uid162047	Gammaproteobacteria	5038386	NC_017651
esco.055	Escherichia coli KO11FL uid162099	Gammaproteobacteria	5027172	NC_017660 NC_017661
esco.056	Escherichia coli O104 H4 2009EL 2050 uid175905	Gammaproteobacteria	5438174	NC_018650 NC_018651 NC_018652 NC_018654
esco.057	Escherichia coli O104 H4 2011C 3493 uid176127	Gammaproteobacteria	5437407	NC_018658 NC_018659 NC_018660 NC_018666
esco.058	Escherichia coli O104 H4 2009EL 2071 uid176128	Gammaproteobacteria	5389708	NC_018661 NC_018662 NC_018663
esco.059	Escherichia coli APEC O78	Gammaproteobacteria	4798435	NC_020163
esco.060	Escherichia coli str. K-12 substr. MDS42 uid193705	Gammaproteobacteria	3976195	NC_020518
esco.061	Escherichia coli LY180	Gammaproteobacteria	4835601	NC_022364
esco.062	Escherichia coli PMV-1 uid219679	Gammaproteobacteria	5083804	NC_022370 NC_022371
esco.063	Escherichia coli JJ1886 uid226103	Gammaproteobacteria	5308284	NC_022648 NC_022649 NC_022650 NC_022651 NC_022661 NC_022662
esfe.001	Escherichia fergusonii ATCC 35469 uid59375	Gammaproteobacteria	4643861	NC_011740 NC_011743
etha.001	Ethanoligenens harbinense YUAN 3 uid46255	Clostridia	3008576	NC_014828
euel.001	Eubacterium eligens ATCC 27750 uid59171	Clostridia	2831389	NC_012778 NC_012780 NC_012782
euli.001	Eubacterium limosum KIST612 uid59777	Clostridia	4316707	NC_014624
eure.001	Eubacterium rectale ATCC 33656 uid59169	Clostridia	3449685	NC_012781
exan.001	Exiguobacterium antarcticum B7 uid176125	Bacilli	2815863	NC_018665
exsi.001	Exiguobacterium sibiricum 255 15 uid58053	Bacillales	3040786	NC_010549 NC_010550 NC_010556
exsp.001	Exiguobacterium AT1b uid59093	Bacillales	2999895	NC_012673
fapr.001	Faecalibacterium prausnitzii L2-6 uid197183	Clostridia	3321367	NC_021042
feac.001	Ferroplasma acidarmanus fer1	Euryarchaeota	1935211	NC_021592
feba.010	Ferrimonas balearica DSM 9799 uid53371	Gammaproteobacteria	4279159	NC_014541
fefo.001	Fervidicoccus fontis Kam940 uid162201	Crenarchaeota	1319206	NC_017461
feno.001	Fervidobacterium nodosum Rt17 B1 uid58625	Thermotogae	1948941	NC_009718
fepe.001	Fervidobacterium pennivorans DSM 9078 uid78143	Thermotogae	2166381	NC_017095
fepl.001	Ferroglobus placidus DSM 10642 uid40863	Euryarchaeota	2196266	NC_013849
fiae.001	Fibrella aestuarina BUZ 2 uid178352	Bacteroidetes	6937263	NC_019012 NC_020054
fial.001	Filifactor alocis ATCC 35896 uid46625	Clostridia	1931012	NC_016630
fima.001	Finegoldia magna ATCC 29328 uid58867	Clostridia	1986740	NC_010371 NC_010376
fisu.001	Fibrobacter succinogenes S85 uid41169	Fibrobacteres	3842635	NC_013410
fisu.002	Fibrobacter succinogenes S85 uid161919	Fibrobacteres	3843004	NC_017448
flba.001	Flavobacteriaceae bacterium 3519 10 uid59413	Bacteroidetes	2768102	NC_013062
flbr.001	Flavobacterium branchiophilum FL 15 uid73421	Bacteroidetes	3563292	NC_016001 NC_018751
flco.001	Flavobacterium columnare ATCC 49512 uid80731	Bacteroidetes	3162432	NC_016510
flin.001	Flavobacterium indicum GPTSA100 9 uid157999	Bacteroidetes	2993089	NC_017025
fljo.001	Flavobacterium johnsoniae UW101 uid58493	Bacteroidetes	6096872	NC_009441
flli.001	Flexibacter litoralis DSM 6794 uid168257	Bacteroidetes	4919337	NC_018018
flpc.001	Flavobacteriales bacterium HTCC2170 uid51877	Bacteroidetes	3868304	NC_014472
flps.001	Flavobacterium psychrophilum JIP02 86 uid61627	Bacteroidetes	2860382	NC_009613
flsi.001	Flexistipes sinusarabici DSM 4947 uid68147	Deferribacteres	2526590	NC_015672
flta.001	Fluviicola taffensis DSM 16823 uid65271	Bacteroidetes	4633577	NC_015321
fral.001	Frankia alni ACN14a uid58695	Actinobacteria	7497934	NC_008278
frau.001	Frateuria aurantia DSM 6220 uid81775	Gammaproteobacteria	3603458	NC_017033
frcc.001	Frankia CcI3 uid58397	Actinobacteria	5433628	NC_007777
frdg.001	Frankia symbiont of Datisca glomerata uid46257	Actinobacteria	5340989	NC_015656 NC_015657 NC_015664
frea.001	Frankia EAN1pec uid58367	Actinobacteria	8982042	NC_009921
freu.001	Frankia EuI1c uid42615	Actinobacteria	8815781	NC_014666
frna.001	Francisella noatunensis orientalis Toba 04 uid164779	Gammaproteobacteria	1847202	NC_017909
frno.001	Francisella cf novicida Fx1 uid162105	Gammaproteobacteria	1913619	NC_017450
frno.002	Francisella cf novicida 3523 uid162107	Gammaproteobacteria	1945310	NC_017449
frph.001	Francisella philomiragia ATCC 25017 uid59105	Gammaproteobacteria	2049711	NC_010331 NC_010336
frtu.001	Francisella tularensis WY96 3418 uid58811	Gammaproteobacteria	1898476	NC_009257
frtu.002	Francisella tularensis holarctica LVS uid58595	Gammaproteobacteria	1895994	NC_007880
frtu.003	Francisella tularensis FSC198 uid58693	Gammaproteobacteria	1892616	NC_008245
frtu.004	Francisella tularensis holarctica OSU18 uid58687	Gammaproteobacteria	1895727	NC_008369
frtu.005	Francisella novicida U112 uid58499	Gammaproteobacteria	1910031	NC_008601
frtu.006	Francisella tularensis holarctica FTNF002 00 uid58999	Gammaproteobacteria	1890909	NC_009749
frtu.007	Francisella tularensis mediasiatica FSC147 uid58939	Gammaproteobacteria	1893886	NC_010677
frtu.008	Francisella tularensis SCHU S4 uid57589	Gammaproteobacteria	1892775	NC_006570
frtu.009	Francisella tularensis NE061598 uid161973	Gammaproteobacteria	1892681	NC_017453
frtu.010	Francisella tularensis TI0902 uid89373	Gammaproteobacteria	1892744	NC_016937
frtu.011	Francisella tularensis TIGB03 uid89379	Gammaproteobacteria	1968651	NC_016933
frtu.012	Francisella tularensis holarctica F92 uid181998	Gammaproteobacteria	1886888	NC_019537
frtu.013	Francisella tularensis holarctica FSC200 uid54341	Gammaproteobacteria	1894157	NC_019551
frtx.001	Francisella TX077308 uid68321	Gammaproteobacteria	2035931	NC_015696
fu48.001	Fusobacterium sp. 4 8 uid205051	Fusobacteria	2275461	NC_021277 NC_021281
funu.001	Fusobacterium nucleatum ATCC 25586 uid57885	Fusobacteria	2174500	NC_003454
funu.002	Fusobacterium nucleatum subsp. vincentii 3 1 36A2	Fusobacteria	2268272	NC_022196
gaan.001	Gallibacterium anatis UMN179 uid66567	Gammaproteobacteria	2694139	NC_015460 NC_015461
gaca.001	Gallionella capsiferriformans ES 2 uid51505	Betaproteobacteria	3162471	NC_014394
gava.001	Gardnerella vaginalis 409 05 uid43211	Actinobacteria	1617545	NC_013721
gava.002	Gardnerella vaginalis ATCC 14019 uid55487	Actinobacteria	1667350	NC_014644
gava.003	Gardnerella vaginalis HMP9231 uid162045	Actinobacteria	1726519	NC_017456
ge74.001	Geitlerinema PCC 7407 uid183007	Cyanobacteria	9362222	NC_019703
geau.001	Gemmatimonas aurantiaca T 27 uid58813	Gemmatimonadetes	4636964	NC_012489
gebe.001	Geobacter bemidjiensis Bem uid58749	Deltaproteobacteria	4615150	NC_011146
gegh.001	Geobacillus sp. GHH01 uid188479	Bacilli	3583134	NC_020210
gejf.001	Geobacillus sp. JF8 uid215234	Bacilli	3485960	NC_022080 NC_022092
geka.001	Geobacillus kaustophilus HTA426 uid58227	Bacillales	3592666	NC_006509 NC_006510
gelo.001	Geobacter lovleyi SZ uid58713	Deltaproteobacteria	3994874	NC_010814 NC_010815
gem1.001	Geobacter M18 uid55771	Deltaproteobacteria	5277406	NC_014973
gem2.001	Geobacter M21 uid59037	Deltaproteobacteria	4745806	NC_012918
gema.001	Geobacter metallireducens GS 15 uid57731	Deltaproteobacteria	4011182	NC_007515 NC_007517
geob.001	Geodermatophilus obscurus DSM 43160 uid43725	Actinobacteria	5322497	NC_013757
gesc.001	Geobacillus C56 T3 uid49467	Bacillales	3650813	NC_014206
gesm.001	Paenibacillus Y412MC10 uid41127	Bacillales	7121665	NC_013406
gesp.001	Geobacter FRC 32 uid58543	Deltaproteobacteria	4304501	NC_011979
gesu.001	Geobacter sulfurreducens PCA uid57743	Deltaproteobacteria	3814128	NC_002939
gesu.002	Geobacter sulfurreducens KN400 uid161977	Deltaproteobacteria	3714272	NC_017454
gesw.001	Geobacillus WCH70 uid59045	Bacillales	3508804	NC_012790 NC_012793 NC_012794
gesy.001	Geobacillus Y412MC61 uid41171	Bacillales	3667901	NC_013411 NC_013412
gete.001	Geobacillus thermoglucosidasius C56 YS93 uid48129	Bacillales	3993793	NC_015660 NC_015661 NC_015665
geth.001	Geobacillus thermodenitrificans NG80 2 uid58829	Bacillales	3608012	NC_009328 NC_009329
getr.001	Geobacillus thermoleovorans CCB US3 UF5 uid82949	Bacillales	3596620	NC_016593
geur.001	Geobacter uraniireducens Rf4 uid58475	Deltaproteobacteria	5136364	NC_009483
gey4.001	Geobacillus Y412MC52 uid55381	Bacillales	3673940	NC_014915 NC_014916
geym.001	Geobacillus Y4 1MC1 uid55779	Bacillales	3911947	NC_014650 NC_014651
gl4H.001	Glaciecola 4H 3 7 YE 5 uid66595	Gammaproteobacteria	5393591	NC_015497 NC_015498
gl74.001	Gloeocapsa PCC 7428 uid183112	Cyanobacteria	5882710	NC_019745 NC_019746 NC_019747 NC_019759 NC_020051
gldi.001	Gluconacetobacter diazotrophicus PAl 5 uid61587	Alphaproteobacteria	3999591	NC_010123 NC_010124 NC_010125
gldi.002	Gluconacetobacter diazotrophicus PAl 5 uid59075	Alphaproteobacteria	3914947	NC_011365 NC_011367
glni.001	Glaciecola nitratireducens FR1064 uid73759	Gammaproteobacteria	4134229	NC_016041
glox.001	Gluconobacter oxydans 621H uid58239	Alphaproteobacteria	2922384	NC_006672 NC_006673 NC_006674 NC_006675 NC_006676 NC_006677
glox.002	Gluconobacter oxydans H24 uid179202	Alphaproteobacteria	3816232	NC_019396 NC_019397
glps.001	Glaciecola psychrophila 170	Gammaproteobacteria	5413691	NC_020514
glvi.001	Gloeobacter violaceus PCC 7421 uid58011	Cyanobacteria	4659019	NC_005125
glxy.001	Gluconacetobacter xylinus NBRC 3288 uid46523	Alphaproteobacteria	3513191	NC_016021 NC_016022 NC_016027 NC_016028 NC_016029 NC_016030 NC_016037 NC_016900
gobr.001	Gordonia bronchialis DSM 43247 uid41403	Actinobacteria	5290012	NC_013441 NC_013442
gokt.001	Gordonia KTR9 uid174812	Actinobacteria	5885710	NC_018580 NC_018581 NC_018582 NC_018583
gopo.001	Gordonia polyisoprenivorans VH2 uid86651	Actinobacteria	5844299	NC_016906 NC_016907
grbe.001	Granulibacter bethesdensis CGDNIH1 uid58661	Alphaproteobacteria	2708355	NC_008343
grfo.001	Gramella forsetii KT0803 uid58881	Bacteroidetes	3798465	NC_008571
grma.001	Granulicella mallensis MP5ACTX8 uid49957	Acidobacteria	6237577	NC_016631
habo.001	Halogeometricum borinquense DSM 11551 uid54919	Euryarchaeota	3944467	NC_014729 NC_014731 NC_014732 NC_014735 NC_014736 NC_014737
hach.001	Hahella chejuensis KCTC 2396 uid58483	Gammaproteobacteria	7215267	NC_007645
hade.001	Candidatus Hamiltonella defensa 5AT Acyrthosiphon pisum uid59289	Gammaproteobacteria	2169363	NC_012751 NC_012752
hadu.001	Haemophilus ducreyi 35000HP uid57625	Gammaproteobacteria	1698955	NC_002940
hael.001	Halomonas elongata DSM 2581 uid52781	Gammaproteobacteria	4061296	NC_014532
haha.001	Halorhodospira halophila SL1 uid58473	Gammaproteobacteria	2678452	NC_008789
hahi.001	Haloarcula hispanica ATCC 33960 uid72475	Euryarchaeota	3890005	NC_015943 NC_015944 NC_015948
hahl.001	Halobacillus halophilus DSM 2266 uid162033	Bacillales	4170008	NC_017668 NC_017669 NC_017670
haho.001	Halobacteroides halobius DSM 5150 uid184862	Clostridia	2649255	NC_019978
hahy.001	Haliscomenobacter hydrossis DSM 1100 uid66777	Bacteroidetes	8771651	NC_015510 NC_015511 NC_015512 NC_015513
hain.001	Haemophilus influenzae Rd KW20 uid57771	Gammaproteobacteria	1830138	NC_000907
hain.002	Haemophilus influenzae 86 028NP uid58093	Gammaproteobacteria	1914490	NC_007146
hain.003	Haemophilus influenzae PittEE uid58591	Gammaproteobacteria	1813033	NC_009566
hain.004	Haemophilus influenzae PittGG uid58593	Gammaproteobacteria	1887192	NC_009567
hain.005	Haemophilus influenzae F3031 uid62123	Gammaproteobacteria	1985832	NC_014920
hain.006	Haemophilus influenzae F3047 uid62097	Gammaproteobacteria	2007018	NC_014922
hain.007	Haemophilus influenzae 10810 uid86647	Gammaproteobacteria	1981535	NC_016809
hain.008	Haemophilus influenzae R2846 uid161921	Gammaproteobacteria	1819370	NC_017452
hain.009	Haemophilus influenzae R2866 uid161923	Gammaproteobacteria	1932306	NC_017451
hain.010	Haemophilus influenzae KR494	Gammaproteobacteria	1856176	NC_022356
haje.001	Halalkalicoccus jeotgali B3 uid50305	Euryarchaeota	3698650	NC_014297 NC_014298 NC_014299 NC_014300 NC_014301 NC_014302 NC_014303
hala.001	Halorubrum lacusprofundi ATCC 49239 uid58807	Euryarchaeota	3692576	NC_012028 NC_012029 NC_012030
hama.001	Haloarcula marismortui ATCC 43049 uid57719	Euryarchaeota	4274642	NC_006389 NC_006390 NC_006391 NC_006392 NC_006393 NC_006394 NC_006395 NC_006396 NC_006397
hame.001	Haloferax mediterranei ATCC 33500 uid167315	Euryarchaeota	3904707	NC_017941 NC_017942 NC_017943 NC_017944
hamu.001	Halomicrobium mukohataei DSM 12286 uid59107	Euryarchaeota	3332349	NC_013201 NC_013202
hane.001	Halothiobacillus neapolitanus c2 uid41317	Gammaproteobacteria	2582886	NC_013422
haoc.001	Haliangium ochraceum DSM 14365 uid41425	Deltaproteobacteria	9446314	NC_013440
haor.001	Halothermothrix orenii H 168 uid58585	Clostridia	2578146	NC_011899
hapa.001	Haemophilus parasuis SH0165 uid59273	Gammaproteobacteria	2269156	NC_011852
hapa.002	Haemophilus parasuis ZJ0906	Gammaproteobacteria	2324740	NC_021521
hapc.001	Halothece PCC 7418 uid183338	Cyanobacteria	4179170	NC_019779
hapi.001	Haemophilus parainfluenzae T3T1 uid72801	Gammaproteobacteria	2086875	NC_015964
hapr.001	Halanaerobium praevalens DSM 2228 uid161959	Clostridia	2309262	NC_017455
haru.001	Halovivax ruber XH 70 uid184819	Euryarchaeota	3223876	NC_019964
hasa.001	Halobacterium salinarum R1 uid61571	Euryarchaeota	2668776	NC_010364 NC_010366 NC_010367 NC_010368 NC_010369
hasl.001	Halanaerobium hydrogeniformans uid60191	Clostridia	2613117	NC_014654
haso.001	Haemophilus somnus 129PT uid57929	Gammaproteobacteria	2012878	NC_006298 NC_008309
haso.002	Haemophilus somnus 2336 uid57979	Gammaproteobacteria	2263857	NC_010519
hasp.001	Halobacterium NRC 1 uid57769	Euryarchaeota	2571010	NC_001869 NC_002607 NC_002608
hati.001	Halorhabdus tiamatea SARL4B uid214082	Euryarchaeota	3146160	NC_021913 NC_021921
hatu.001	Haloterrigena turkmenica DSM 5511 uid43501	Euryarchaeota	5440782	NC_013743 NC_013744 NC_013745 NC_013746 NC_013747 NC_013748 NC_013749
haut.001	Halorhabdus utahensis DSM 12940 uid59189	Euryarchaeota	3116795	NC_013158
havo.001	Haloferax volcanii DS2 uid46845	Euryarchaeota	4012900	NC_013964 NC_013965 NC_013966 NC_013967 NC_013968
hawa.001	Haloquadratum walsbyi DSM 16790 uid58673	Euryarchaeota	3179361	NC_008212 NC_008213
hawa.002	Haloquadratum walsbyi C23 uid162019	Euryarchaeota	3260476	NC_017457 NC_017458 NC_017459 NC_017460
haxa.001	Halopiger xanaduensis SH 6 uid68105	Euryarchaeota	4355268	NC_015658 NC_015659 NC_015666 NC_015667
heac.001	Helicobacter acinonychis Sheeba uid58685	Epsilonproteobacteria	1557588	NC_008229 NC_008230
hear.001	Herminiimonas arsenicoxydans uid58291	Betaproteobacteria	3424307	NC_009138
heau.001	Herpetosiphon aurantiacus DSM 785 uid58599	Chloroflexi	6785430	NC_009972 NC_009973 NC_009974
hebi.001	Helicobacter bizzozeronii CIII 1 uid68141	Epsilonproteobacteria	1807534	NC_015670 NC_015674
hece.001	Helicobacter cetorum MIT 00 7128 uid162217	Epsilonproteobacteria	1960111	NC_017737 NC_017738
hece.002	Helicobacter cetorum MIT 99 5656 uid162215	Epsilonproteobacteria	1847790	NC_017735 NC_017736
heci.001	Helicobacter cinaedi PAGU611 uid162219	Epsilonproteobacteria	2101402	NC_017761 NC_017762
heci.002	Helicobacter cinaedi ATCC BAA-847 uid193765	Epsilonproteobacteria	2240130	NC_020555
hefe.001	Helicobacter felis ATCC 49179 uid61409	Epsilonproteobacteria	1672681	NC_014810
hehe.001	Helicobacter hepaticus ATCC 51449 uid57737	Epsilonproteobacteria	1799146	NC_004917
hemo.001	Heliobacterium modesticaldum Ice1 uid58279	Clostridia	3075407	NC_010337
hemu.001	Helicobacter mustelae 12198 uid46647	Epsilonproteobacteria	1578097	NC_013949
hepy.001	Helicobacter pylori 26695 uid57787	Epsilonproteobacteria	1667867	NC_000915
hepy.002	Helicobacter pylori J99 uid57789	Epsilonproteobacteria	1643831	NC_000921
hepy.003	Helicobacter pylori HPAG1 uid58517	Epsilonproteobacteria	1605736	NC_008086 NC_008087
hepy.004	Helicobacter pylori Shi470 uid59165	Epsilonproteobacteria	1608548	NC_010698
hepy.005	Helicobacter pylori G27 uid59305	Epsilonproteobacteria	1663013	NC_011333 NC_011334
hepy.006	Helicobacter pylori P12 uid59327	Epsilonproteobacteria	1684038	NC_011498 NC_011499
hepy.007	Helicobacter pylori B38 uid59415	Epsilonproteobacteria	1576758	NC_012973
hepy.008	Helicobacter pylori B8 uid49873	Epsilonproteobacteria	1680029	NC_014256 NC_014257
hepy.009	Helicobacter pylori SJM180 uid53541	Epsilonproteobacteria	1658051	NC_014560
hepy.010	Helicobacter pylori PeCan4 uid53539	Epsilonproteobacteria	1638269	NC_014555 NC_014556
hepy.011	Helicobacter pylori 35A uid49903	Epsilonproteobacteria	1566655	NC_017360
hepy.012	Helicobacter pylori uid159983	Epsilonproteobacteria	1568826	NC_017354
hepy.013	Helicobacter pylori Cuz20 uid159987	Epsilonproteobacteria	1635449	NC_017358
hepy.014	Helicobacter pylori Sat464 uid159467	Epsilonproteobacteria	1567570	NC_017356 NC_017359
hepy.015	Helicobacter pylori F16 uid161145	Epsilonproteobacteria	1575399	NC_017368
hepy.016	Helicobacter pylori F57 uid161143	Epsilonproteobacteria	1609006	NC_017367
hepy.017	Helicobacter pylori F30 uid159991	Epsilonproteobacteria	1579693	NC_017365 NC_017369
hepy.018	Helicobacter pylori F32 uid161139	Epsilonproteobacteria	1581461	NC_017366 NC_017370
hepy.019	Helicobacter pylori 908 uid159985	Epsilonproteobacteria	1549666	NC_017357
hepy.020	Helicobacter pylori Gambia94 24 uid159493	Epsilonproteobacteria	1712468	NC_017364 NC_017371
hepy.021	Helicobacter pylori SouthAfrica7 uid159989	Epsilonproteobacteria	1679829	NC_017361 NC_017373
hepy.022	Helicobacter pylori India7 uid161149	Epsilonproteobacteria	1675918	NC_017372
hepy.023	Helicobacter pylori Lithuania75 uid159491	Epsilonproteobacteria	1640673	NC_017362 NC_017363
hepy.024	Helicobacter pylori 2017 uid161151	Epsilonproteobacteria	1548238	NC_017374
hepy.025	Helicobacter pylori 2018 uid161159	Epsilonproteobacteria	1562832	NC_017381
hepy.026	Helicobacter pylori Puno135 uid161157	Epsilonproteobacteria	1646139	NC_017379
hepy.027	Helicobacter pylori 51 uid161925	Epsilonproteobacteria	1589954	NC_017382
hepy.028	Helicobacter pylori Puno120 uid159611	Epsilonproteobacteria	1637762	NC_017377 NC_017378
hepy.029	Helicobacter pylori SNT49 uid159615	Epsilonproteobacteria	1610830	NC_017376 NC_017380
hepy.030	Helicobacter pylori v225d uid159639	Epsilonproteobacteria	1595604	NC_017355 NC_017383
hepy.031	Helicobacter pylori 83 uid161153	Epsilonproteobacteria	1617426	NC_017375
hepy.032	Helicobacter pylori ELS37 uid158157	Epsilonproteobacteria	1669876	NC_017063 NC_017064
hepy.033	Helicobacter pylori HUP B14 uid162213	Epsilonproteobacteria	1607584	NC_017733 NC_017734
hepy.034	Helicobacter pylori PeCan18 uid162211	Epsilonproteobacteria	1660685	NC_017742
hepy.035	Helicobacter pylori Shi112 uid162207	Epsilonproteobacteria	1663456	NC_017741
hepy.036	Helicobacter pylori Shi169 uid162209	Epsilonproteobacteria	1616909	NC_017740
hepy.037	Helicobacter pylori Shi417 uid162205	Epsilonproteobacteria	1665719	NC_017739
hepy.038	Helicobacter pylori XZ274 uid165869	Epsilonproteobacteria	1656544	NC_017919 NC_017926
hepy.039	Helicobacter pylori Rif1 uid178202	Epsilonproteobacteria	1667883	NC_018937
hepy.040	Helicobacter pylori Rif2 uid178203	Epsilonproteobacteria	1667890	NC_018938
hepy.041	Helicobacter pylori 26695 uid178201	Epsilonproteobacteria	1667892	NC_018939
hepy.042	Helicobacter pylori Aklavik117 uid182201	Epsilonproteobacteria	1636125	NC_019560 NC_019561 NC_019562
hepy.043	Helicobacter pylori Aklavik86 uid182202	Epsilonproteobacteria	1507930	NC_019563 NC_019564 NC_019565
hepy.044	Helicobacter pylori OK113 uid193715	Epsilonproteobacteria	1616617	NC_020508
hepy.045	Helicobacter pylori OK310 uid193716	Epsilonproteobacteria	1595436	NC_020509 NC_020556
hepy.046	Helicobacter pylori SouthAfrica20	Epsilonproteobacteria	1622903	NC_022130
hepy.047	Helicobacter pylori UM032	Epsilonproteobacteria	1599441	NC_021215
hepy.048	Helicobacter pylori UM037	Epsilonproteobacteria	1692823	NC_021217
hepy.049	Helicobacter pylori UM299	Epsilonproteobacteria	1601149	NC_021216
hese.001	Herbaspirillum seropedicae SmR1 uid50427	Betaproteobacteria	5513887	NC_014323
hiba.001	Hirschia baltica ATCC 49814 uid59365	Alphaproteobacteria	3540114	NC_012982 NC_012983
hima.001	Hippea maritima DSM 10411 uid65267	Deltaproteobacteria	1694430	NC_015318
hoci.001	Candidatus Hodgkinia cicadicola Dsem uid59311	Alphaproteobacteria	143795	NC_012960
hybu.001	Hyperthermus butylicus DSM 5456 uid57755	Crenarchaeota	1667163	NC_008818
hyde.001	Hyphomicrobium denitrificans ATCC 51888 uid50325	Alphaproteobacteria	3638969	NC_014313
hyde.002	Hyphomicrobium denitrificans 1NES1	Alphaproteobacteria	3808687	NC_021172
hyho.002	Hydrogenobaculum sp. HO uid190882	Aquificae	1552931	NC_020411
hymc.001	Hyphomicrobium MC1 uid68453	Alphaproteobacteria	9515056	NC_015717
hyne.001	Hyphomonas neptunium ATCC 15444 uid58433	Alphaproteobacteria	3705021	NC_008358
hysn.001	Hydrogenobaculum sp. SN uid46251	Aquificae	1552931	NC_020814
hyth.001	Hydrogenobacter thermophilus TK 6 uid45927	Aquificae	1743135	NC_013799
hyth.002	Hydrogenobacter thermophilus TK 6 uid159875	Aquificae	1742932	NC_017161
hyy0.001	Hydrogenobaculum sp. Y04AAS1 uid58857	Aquificae	1559514	NC_011126
idlo.001	Idiomarina loihiensis L2TR uid58087	Gammaproteobacteria	2839318	NC_006512
idlo.002	Idiomarina loihiensis GSL 199	Gammaproteobacteria	2839759	NC_021286
igag.001	Ignisphaera aggregans DSM 17230 uid51875	Crenarchaeota	1875953	NC_014471
igal.001	Ignavibacterium album JCM 16511 uid162097	Ignavibacteria	3658997	NC_017464
igho.001	Ignicoccus hospitalis KIN4 I uid58365	Crenarchaeota	1297538	NC_009776
ilco.001	Ilumatobacter coccineus YM16-304 uid193703	Actinobacteria	4830181	NC_020520
ilpo.001	Ilyobacter polytropus DSM 2926 uid59769	Fusobacteria	3132314	NC_014632 NC_014633 NC_014634
inca.001	Intrasporangium calvum DSM 43043 uid61729	Actinobacteria	4024382	NC_014830
ispa.001	Isosphaera pallida ATCC 43644 uid62207	Planctomycetes	5529304	NC_014957 NC_014962
isva.001	Isoptericola variabilis 225 uid67501	Actinobacteria	3307740	NC_015588
jacc.001	Jannaschia CCS1 uid58147	Alphaproteobacteria	4404049	NC_007801 NC_007802
jasp.001	Janthinobacterium Marseille uid58603	Betaproteobacteria	4110251	NC_009659
jode.001	Jonesia denitrificans DSM 20603 uid59053	Actinobacteria	2749646	NC_013174
kako.001	Kangiella koreensis DSM 16069 uid59209	Gammaproteobacteria	2852073	NC_013166
kevu.001	Ketogulonicigenium vulgare Y25 uid59581	Alphaproteobacteria	3288404	NC_014621 NC_014625 NC_014626
kevu.002	Ketogulonicigenium vulgare WSH 001 uid161161	Alphaproteobacteria	3277101	NC_017384 NC_017385 NC_017386
kibl.001	Candidatus Kinetoplastibacterium blastocrithidii ex Strigomonas culicis uid183629	Betaproteobacteria	820037	NC_019814
kibl.002	Candidatus Kinetoplastibacterium blastocrithidii TCC012E	Betaproteobacteria	820029	NC_020285
kicr.001	Candidatus Kinetoplastibacterium crithidii ex Angomonas deanei ATCC 30255 uid183630	Betaproteobacteria	821813	NC_019815
kicr.002	Candidatus Kinetoplastibacterium crithidii TCC036E	Betaproteobacteria	821930	NC_020283
kide.001	Candidatus Kinetoplastibacterium desouzaii TCC079E	Betaproteobacteria	833125	NC_020294
kiga.001	Candidatus Kinetoplastibacterium galatii TCC219	Betaproteobacteria	822140	NC_020284
kion.001	Candidatus Kinetoplastibacterium oncopeltii TCC290E	Betaproteobacteria	810172	NC_020299
kira.001	Kineococcus radiotolerans SRS30216 uid58067	Actinobacteria	4956672	NC_009660 NC_009664 NC_009806
kise.001	Kitasatospora setae KM 6054 uid77027	Actinobacteria	8783278	NC_016109
klox.001	Klebsiella oxytoca KCTC 1686 uid83159	Gammaproteobacteria	5974109	NC_016612
klox.002	Klebsiella oxytoca E718 uid170256	Gammaproteobacteria	6450897	NC_018106 NC_018107
klpn.001	Klebsiella pneumoniae 342 uid59145	Gammaproteobacteria	5920257	NC_011281 NC_011282 NC_011283
klpn.002	Klebsiella pneumoniae MGH 78578 uid57619	Gammaproteobacteria	5694894	NC_009648 NC_009649 NC_009650 NC_009651 NC_009652 NC_009653
klpn.003	Klebsiella pneumoniae NTUH K2044 uid59073	Gammaproteobacteria	5472672	NC_006625 NC_012731
klpn.004	Klebsiella pneumoniae HS11286 uid84387	Gammaproteobacteria	5682322	NC_016838 NC_016839 NC_016840 NC_016841 NC_016845 NC_016846 NC_016847
klpn.005	Klebsiella pneumoniae KCTC 2242 uid162147	Gammaproteobacteria	5462423	NC_017540 NC_017541
klpn.006	Klebsiella pneumoniae 1084 uid174151	Gammaproteobacteria	5386705	NC_018522
klpn.007	Klebsiella pneumoniae CG43	Gammaproteobacteria	5166857	NC_022566
klpn.008	Klebsiella pneumoniae JM45	Gammaproteobacteria	5603174	NC_022078 NC_022082 NC_022083
klpn.009	Klebsiella pneumoniae subsp. rhinoscleromatis strain SB3432 uid203334	Gammaproteobacteria	5384455	NC_021231 NC_021232
klva.001	Klebsiella variicola At 22 uid42113	Gammaproteobacteria	5458505	NC_013850
kocr.001	Candidatus Korarchaeum cryptofilum OPF8 uid58601	Korarchaeota	1590757	NC_010482
kool.001	Kosmotoga olearia TBF 19 5 1 uid59205	Thermotogae	2302126	NC_012785
korh.001	Kocuria rhizophila DC2201 uid59099	Actinobacteria	2697540	NC_010617
kove.001	Candidatus Koribacter versatilis Ellin345 uid58479	Acidobacteria	5650368	NC_008009
kr4H.001	Krokinobacter 4H 3 7 5 uid66593	Bacteroidetes	3389993	NC_015496
krfl.001	Kribbella flavida DSM 17836 uid43465	Actinobacteria	7579488	NC_013729
kyse.001	Kytococcus sedentarius DSM 20547 uid59071	Actinobacteria	2785024	NC_013169
la5h.001	Lacinutrix 5H 3 7 4 uid68067	Bacteroidetes	3296168	NC_015638
laac.001	Lactobacillus acidophilus NCFM uid57685	Lactobacillales	1993560	NC_006814
laac.002	Lactobacillus acidophilus 30SC uid63605	Lactobacillales	2097766	NC_015213 NC_015214 NC_015218
laac.003	Lactobacillus acidophilus La-14 uid201479	Bacilli	1991579	NC_021181
laam.001	Lactobacillus amylovorus GRL 1112 uid61179	Lactobacillales	2126674	NC_014724 NC_015319 NC_015322
laam.002	Lactobacillus amylovorus GRL1118 uid160233	Lactobacillales	1977087	NC_017470 NC_017471 NC_017472
labr.001	Lactobacillus brevis ATCC 367 uid57989	Lactobacillales	2340228	NC_008497 NC_008498 NC_008499
labr.002	Lactobacillus brevis KB290 uid195560	Bacilli	2587877	NC_020819 NC_020820 NC_020821 NC_020822 NC_020823 NC_020824 NC_020825 NC_020826 NC_020827 NC_020828
labu.001	Lactobacillus buchneri NRRL B 30929 uid66205	Lactobacillales	2588309	NC_015420 NC_015421 NC_015428 NC_015429
labu.002	Lactobacillus buchneri uid73657	Bacilli	2563168	NC_018610 NC_018611
laca.001	Lactobacillus casei ATCC 334 uid57985 Lactobacillus casei Zhang uid50673	Lactobacillales	2960812	NC_008502 NC_008526 NC_011352
laca.002	Lactobacillus casei BL23 uid59237	Lactobacillales	3079196	NC_010999
laca.003	Lactobacillus casei Zhang uid50673	Lactobacillales	2861848	NC_014334
laca.004	Lactobacillus casei BD II uid162119	Lactobacillales	3127288	NC_017474 NC_017476
laca.005	Lactobacillus casei LC2W uid162121	Lactobacillales	3077434	NC_017473 NC_017475
laca.006	Lactobacillus casei W56 uid178736	Bacilli	3132096	NC_018641 NC_020057
laca.007	Lactobacillus casei LOCK919	Bacilli	3143369	NC_021721 NC_021722
lacr.001	Lactobacillus crispatus ST1 uid48359	Lactobacillales	2043161	NC_014106
lade.001	Lactobacillus delbrueckii bulgaricus ATCC 11842 uid58647	Lactobacillales	1864998	NC_008054
lade.002	Lactobacillus delbrueckii bulgaricus ATCC BAA 365 uid57987	Lactobacillales	1856951	NC_008529
lade.003	Lactobacillus delbrueckii bulgaricus ND02 uid60621	Lactobacillales	2131976	NC_014727 NC_014728
lade.004	Lactobacillus delbrueckii bulgaricus 2038 uid161929	Lactobacillales	1872918	NC_017469
lafe.001	Lactobacillus fermentum IFO 3956 uid58865	Lactobacillales	2098685	NC_010610
lafe.002	Lactobacillus fermentum CECT 5716 uid162003	Lactobacillales	2100449	NC_017465
lafe.003	Lactobacillus fermentum F-6 uid203391	Bacilli	2064620	NC_021235
laga.001	Lactobacillus gasseri ATCC 33323 uid57687	Lactobacillales	1894360	NC_008530
lagr.001	Lactococcus garvieae Lg2 uid161935	Bacilli	1963964	NC_017490
lagr.002	Lactococcus garvieae ATCC 49156 uid73413	Bacilli	1950135	NC_015930
lahe.001	Lactobacillus helveticus H10 uid162017	Lactobacillales	2172383	NC_017467 NC_017468
lahe.002	Lactobacillus helveticus R0052 uid174439	Bacilli	2129206	NC_018528
lahe.003	Lactobacillus helveticus CNRZ32	Bacilli	2225962	NC_021744
laho.001	Laribacter hongkongensis HLHK9 uid59265	Betaproteobacteria	3169329	NC_012559
lain.001	Lawsonia intracellularis PHE MN1 00 uid61575	Deltaproteobacteria	1719014	NC_008011 NC_008012 NC_008013 NC_008014
lain.002	Lawsonia intracellularis N343 uid186598	Deltaproteobacteria	1719192	NC_020127 NC_020128 NC_020129 NC_020130
lajo.001	Lactobacillus johnsonii NCC 533 uid58029	Lactobacillales	1992676	NC_005362
lajo.002	Lactobacillus johnsonii FI9785 uid41735	Lactobacillales	1785116	NC_012552 NC_013504 NC_013505
lajo.003	Lactobacillus johnsonii DPC 6026 uid162057	Lactobacillales	1966342	NC_017477
lake.001	Lactobacillus kefiranofaciens ZW3 uid67985	Lactobacillales	2354088	NC_015598 NC_015602 NC_015603
lala.001	Lactococcus lactis Il1403 uid57671	Lactobacillales	2365589	NC_002662
lala.002	Lactococcus lactis cremoris SK11 uid57983	Lactobacillales	2598348	NC_008503 NC_008504 NC_008505 NC_008506 NC_008507 NC_008527
lala.003	Lactococcus lactis cremoris MG1363 uid58837	Lactobacillales	2529478	NC_009004
lala.004	Lactococcus lactis KF147 uid42831	Lactobacillales	2635654	NC_013656 NC_013657
lala.005	Lactococcus lactis cremoris NZ9000 uid167481	Lactobacillales	2530294	NC_017949
lala.006	Lactococcus lactis CV56 uid160253	Lactobacillales	2518737	NC_017483 NC_017484 NC_017485 NC_017486 NC_017487 NC_017488
lala.007	Lactococcus lactis cremoris A76 uid160937	Lactobacillales	2577104	NC_017492 NC_017493 NC_017495 NC_017496 NC_017497
lala.008	Lactococcus lactis cremoris UC509 9 uid179384	Bacilli	2250427	NC_019435
lala.009	Lactococcus lactis subsp. lactis IO-1 uid192185	Bacilli	2421471	NC_020450
lala.010	Lactococcus lactis subsp. cremoris KW2 uid219629	Bacilli	2427048	NC_022369
lala.011	Lactococcus lactis subsp. cremoris UC509.9 uid179384	Bacilli	2457347	NC_019430 NC_019431 NC_019432 NC_019433 NC_019434 NC_019435 NC_019436 NC_019437 NC_019438
lala.012	Lactococcus lactis subsp. lactis KLDS 4.0325 uid225028	Bacilli	2593344	NC_022587 NC_022593
lapa.001	Lactobacillus paracasei subsp. paracasei 8700:2	Bacilli	3025352	NC_022112 NC_022114 NC_022123
lapl.001	Lactobacillus plantarum WCFS1 uid62911	Lactobacillales	3348624	NC_004567 NC_006375 NC_006376 NC_006377
lapl.002	Lactobacillus plantarum JDM1 uid59361	Lactobacillales	3197759	NC_012984
lapl.003	Lactobacillus plantarum ST III uid53537	Lactobacillales	3307936	NC_014554 NC_014558
lapl.004	Lactobacillus plantarum 16	Bacilli	3361015	NC_021514 NC_021515 NC_021516 NC_021517 NC_021518 NC_021519 NC_021520 NC_021525 NC_021526 NC_021527 NC_021528
lapl.005	Lactobacillus plantarum subsp. plantarum P-8 uid203333	Bacilli	3226270	NC_021224 NC_021225 NC_021226 NC_021227 NC_021228 NC_021233 NC_021234
lapl.006	Lactobacillus plantarum ZJ316	Bacilli	3299755	NC_020229 NC_021903 NC_021904 NC_021912
lare.001	Lactobacillus reuteri JCM 1112 uid58875	Lactobacillales	2039414	NC_010609
lare.002	Lactobacillus reuteri DSM 20016 uid58471	Lactobacillales	1999618	NC_009513
lare.003	Lactobacillus reuteri SD2112 uid55357	Lactobacillales	2316838	NC_015697 NC_015698 NC_015699 NC_015700 NC_015701
lare.004	Lactobacillus reuteri I5007	Bacilli	2093275	NC_021494 NC_021495 NC_021496 NC_021497 NC_021498 NC_021503 NC_021504
lare.005	Lactobacillus reuteri TD1	Bacilli	2145445	NC_021872
larh.001	Lactobacillus rhamnosus GG uid59313	Lactobacillales	3010111	NC_013198
larh.002	Lactobacillus rhamnosus Lc 705 uid59315	Lactobacillales	3033106	NC_013199 NC_013200
larh.003	Lactobacillus rhamnosus GG uid161983	Lactobacillales	3005051	NC_017482
larh.004	Lactobacillus rhamnosus ATCC 8530 uid162169	Lactobacillales	2960339	NC_017491
larh.005	Lactobacillus rhamnosus LOCK900	Bacilli	2883376	NC_021723
larh.006	Lactobacillus rhamnosus LOCK908	Bacilli	2990900	NC_021725
laru.001	Lactobacillus ruminis ATCC 27782 uid73417	Lactobacillales	2066652	NC_015975
lasa.001	Lactobacillus sakei 23K uid58281	Lactobacillales	1884661	NC_007576
lasl.001	Lactobacillus salivarius UCC118 uid58233	Lactobacillales	2133977	NC_006529 NC_006530 NC_007929 NC_007930
lasl.002	Lactobacillus salivarius CECT 5713 uid162005	Lactobacillales	2136138	NC_017479 NC_017480 NC_017481 NC_017499
lasn.001	Lactobacillus sanfranciscensis TMW 1 1304 uid72937	Lactobacillales	1375770	NC_015978 NC_015979 NC_015980
le73.001	Leptolyngbya PCC 7376 uid182928	Cyanobacteria	5125950	NC_019683
lebi.001	Leptospira biflexa serovar Patoc Patoc 1 Paris uid58993	Spirochaetes	3951448	NC_010602 NC_010843 NC_010844
lebi.002	Leptospira biflexa serovar Patoc Patoc 1 Ames uid58511	Spirochaetes	3956089	NC_010842 NC_010845 NC_010846
lebo.001	Leptospira borgpetersenii serovar Hardjo bovis JB197 uid58509	Spirochaetes	3876235	NC_008510 NC_008511
lebo.002	Leptospira borgpetersenii serovar Hardjo bovis L550 uid58507	Spirochaetes	3931782	NC_008508 NC_008509
lebu.001	Leptotrichia buccalis C 1013 b uid59211	Fusobacteria	2465610	NC_013192
leby.001	Leadbetterella byssophila DSM 17132 uid60161	Bacteroidetes	4059653	NC_014655
lec2.001	Leuconostoc C2 uid68743	Lactobacillales	1877273	NC_015734
leca.001	Leuconostoc carnosum JB16 uid176371	Bacilli	1773468	NC_018673 NC_018674 NC_018675 NC_018698 NC_018699
lech.001	Leptothrix cholodnii SP 6 uid58971	Betaproteobacteria	4909403	NC_010524
leci.001	Leuconostoc citreum KM20 uid58481	Lactobacillales	1896614	NC_010466 NC_010467 NC_010469 NC_010470 NC_010471
lefe.001	Leptospirillum ferrooxidans C2 3 uid158171	Nitrospirae	2559538	NC_017094
lefr.001	Leptospirillum ferriphilum ML 04 uid175904	Nitrospirae	2406157	NC_018649
lega.001	Leuconostoc gasicomitatum LMG 18811 uid50385	Lactobacillales	1954080	NC_014319
lege.001	Leuconostoc gelidum JB7 uid175682	Bacilli	1893499	NC_018631
lein.001	Leptospira interrogans serovar Lai 56601 uid57881	Spirochaetes	4698134	NC_004342 NC_004343
lein.002	Leptospira interrogans serovar Copenhageni Fiocruz L1 130 uid58065	Spirochaetes	4627366	NC_005823 NC_005824
lein.003	Leptospira interrogans serovar Lai IPAV uid161957	Spirochaetes	4708530	NC_017551 NC_017552
leki.001	Leuconostoc kimchii IMSNU 11154 uid48589	Lactobacillales	2101787	NC_014131 NC_014132 NC_014133 NC_014134 NC_014135 NC_014136
lelo.001	Legionella longbeachae NSW150 uid46099	Gammaproteobacteria	4149158	NC_013861 NC_014544
leme.001	Leuconostoc mesenteroides ATCC 8293 uid57919	Lactobacillales	2075763	NC_008496 NC_008531
leme.002	Leuconostoc mesenteroides J18 uid84337	Lactobacillales	2016426	NC_016805 NC_016806 NC_016820 NC_016821 NC_016827 NC_016828
lepn.001	Legionella pneumophila Philadelphia 1 uid57609	Gammaproteobacteria	3397754	NC_002942
lepn.002	Legionella pneumophila Lens uid58209	Gammaproteobacteria	3405519	NC_006366 NC_006369
lepn.003	Legionella pneumophila Paris uid58211	Gammaproteobacteria	3635495	NC_006365 NC_006368
lepn.004	Legionella pneumophila Corby uid58733	Gammaproteobacteria	3576470	NC_009494
lepn.005	Legionella pneumophila 2300 99 Alcoy uid48801	Gammaproteobacteria	3516334	NC_014125
lepn.006	Legionella pneumophila ATCC 43290 uid86885	Gammaproteobacteria	3359001	NC_016811
lepn.007	Legionella pneumophila Lorraine uid170535	Gammaproteobacteria	3617686	NC_018139 NC_018141
lepn.008	Legionella pneumophila uid170534	Gammaproteobacteria	3492535	NC_018140
lepn.011	Legionella pneumophila subsp. pneumophila str. Philadelphia 1 uid57609	Gammaproteobacteria	3507714	NC_002942
lepn.012	Legionella pneumophila subsp. pneumophila str. Thunder Bay uid206517	Gammaproteobacteria	3455167	NC_021350
lexy.001	Leifsonia xyli CTCB07 uid57759	Actinobacteria	2584158	NC_006087
lexy.002	Leifsonia xyli subsp. cynodontis DSM 46306 uid221294	Actinobacteria	2686418	NC_022438
lian.001	Listonella anguillarum M3 uid217771	Gammaproteobacteria	4117885	NC_022223 NC_022224 NC_022225
lias.001	Candidatus Liberibacter asiaticus psy62 uid59227	Alphaproteobacteria	1227328	NC_012985
lias.002	Candidatus Liberibacter asiaticus str. Gxpsy uid193764	Alphaproteobacteria	1268237	NC_020549
licr.001	bacterium BT 1 uid184079	Alphaproteobacteria	1504659	NC_019907
liin.001	Listeria innocua Clip11262 uid61567	Bacillales	3093113	NC_003212 NC_003383
liiv.001	Listeria ivanovii PAM 55 uid73473	Bacillales	2928879	NC_016011
limo.001	Listeria monocytogenes EGD e uid61583	Bacillales	2944528	NC_003210
limo.002	Listeria monocytogenes serotype 4b F2365 uid57689	Bacillales	2905187	NC_002973
limo.003	Listeria monocytogenes HCC23 uid59203	Bacillales	2976212	NC_011660
limo.004	Listeria monocytogenes Clip80459 uid59317	Bacillales	2912690	NC_012488
limo.005	Listeria monocytogenes uid43671	Bacillales	3109342	NC_013766 NC_013767
limo.006	Listeria monocytogenes 08 5923 uid43727	Bacillales	2999054	NC_013768
limo.007	Listeria monocytogenes 10403S uid54461	Bacilli	2903106	NC_017544
limo.008	Listeria monocytogenes J0161 uid54459	Bacilli	3000464	NC_017545
limo.009	Listeria monocytogenes FSL R2 561 uid54441	Bacilli	2973801	NC_017546
limo.010	Listeria monocytogenes Finland 1998 uid54443	Bacilli	2874431	NC_017547
limo.011	Listeria monocytogenes M7 uid162131	Bacilli	2976163	NC_017537
limo.012	Listeria monocytogenes serotype 4a L99 uid161953	Bacilli	2979198	NC_017529
limo.013	Listeria monocytogenes L312 uid175768	Bacilli	2912346	NC_018642
limo.014	Listeria monocytogenes SLCC7179 uid175107	Bacilli	2882234	NC_018593
limo.015	Listeria monocytogenes SLCC5850 uid175110	Bacilli	2907142	NC_018592
limo.016	Listeria monocytogenes serotype 7 SLCC2482 uid174871	Bacilli	2986789	NC_018591 NC_018888
limo.017	Listeria monocytogenes SLCC2376 uid175111	Bacilli	2840185	NC_018590
limo.018	Listeria monocytogenes SLCC2479 uid175108	Bacilli	2972172	NC_018589
limo.019	Listeria monocytogenes SLCC2372 uid174872	Bacilli	3022910	NC_018588 NC_018889
limo.020	Listeria monocytogenes serotype 1 2b SLCC2755 uid52455	Bacilli	3023926	NC_018587
limo.021	Listeria monocytogenes SLCC2540 uid175106	Bacilli	2976958	NC_018586
limo.022	Listeria monocytogenes SLCC2378 uid175105	Bacilli	2941360	NC_018585
limo.023	Listeria monocytogenes ATCC 19117 uid175109	Bacilli	2951805	NC_018584
limo.024	Listeria monocytogenes 07PF0776 uid162185	Bacilli	2901562	NC_017728
limo.025	Listeria monocytogenes serotype 4b LL195 uid182103	Bacilli	2904662	NC_019556
limo.026	Listeria monocytogenes EGD	Bacilli	2907193	NC_003210 NC_022568
limo.027	Listeria monocytogenes J1816	Bacilli	2947460	NC_021829
limo.028	Listeria monocytogenes J1-220 uid179735	Bacilli	3032271	NC_021830
limo.029	Listeria monocytogenes La111 uid193768	Bacilli	2776517	NC_020557
limo.030	Listeria monocytogenes N53-1 uid193767	Bacilli	2776847	NC_020558
limo.031	Listeria monocytogenes strain C1-387	Bacilli	2988947	NC_021823
limo.032	Listeria monocytogenes strain J1776	Bacilli	3009523	NC_021839 NC_022046
limo.033	Listeria monocytogenes strain J1817	Bacilli	3009520	NC_021827 NC_022047
limo.034	Listeria monocytogenes strain J1926	Bacilli	3009511	NC_021840 NC_022051
limo.035	Listeria monocytogenes strain J2-031	Bacilli	2958908	NC_021837
limo.036	Listeria monocytogenes strain J2-064	Bacilli	2943218	NC_021824
limo.037	Listeria monocytogenes strain J2-1091	Bacilli	2981886	NC_021825
limo.038	Listeria monocytogenes strain N1-011A	Bacilli	3243301	NC_021826 NC_022045
limo.039	Listeria monocytogenes strain R2-502	Bacilli	3091600	NC_021828 NC_021838
lise.001	Listeria seeligeri serovar 1 2b SLCC3954 uid46215	Bacillales	2797636	NC_013891
liso.001	Candidatus Liberibacter solanacearum CLso ZC1 uid61245	Alphaproteobacteria	1258278	NC_014774
liwe.001	Listeria welshimeri serovar 6b SLCC5334 uid61605	Bacillales	2814130	NC_008555
lysp.001	Lysinibacillus sphaericus C3 41 uid58945	Bacillales	4817463	NC_010381 NC_010382
maaq.001	Marinobacter aquaeolei VT8 uid59419	Gammaproteobacteria	4779762	NC_008738 NC_008739 NC_008740
maau.001	Mahella australiensis 50 1 BON uid66917	Clostridia	3135972	NC_015520
maba.001	Marinobacter adhaerens HP15 uid162009	Gammaproteobacteria	4651725	NC_017506 NC_017507 NC_017508
mabs.001	Marinobacter BSs20148 uid171995	Gammaproteobacteria	4063864	NC_018268
maca.001	Macrococcus caseolyticus JCSC5402 uid59003	Bacillales	2219737	NC_011995 NC_011996 NC_011997 NC_011998 NC_011999 NC_012000 NC_012001 NC_012002 NC_012003
maha.001	Mannheimia haemolytica D153	Gammaproteobacteria	2681844	NC_021743
maha.002	Mannheimia haemolytica D171	Gammaproteobacteria	2501382	NC_021738
maha.003	Mannheimia haemolytica D174	Gammaproteobacteria	2702201	NC_021739
maha.004	Mannheimia haemolytica M42548	Gammaproteobacteria	2731870	NC_021082
maha.005	Mannheimia haemolytica USDA-ARS-SAM-185 uid195457	Gammaproteobacteria	2544668	NC_020834
maha.006	Mannheimia haemolytica USDA-ARS-USMARC-183 uid195458	Gammaproteobacteria	2658332	NC_020833
maha.007	Mannheimia haemolytica USMARC 2286	Gammaproteobacteria	2658507	NC_021883
mahd.001	Marinobacter hydrocarbonoclasticus ATCC 49840 uid162203	Gammaproteobacteria	3989480	NC_017067
mahy.001	Marinithermus hydrothermalis DSM 14884 uid65783	Deinococcus-Thermus	2269167	NC_015387
mama.001	Magnetospirillum magneticum AMB 1 uid58527	Alphaproteobacteria	4967148	NC_007626
mame.001	Marinomonas mediterranea MMB 1 uid64753	Gammaproteobacteria	4684316	NC_015276
mamr.001	Maricaulis maris MCS10 uid58689	Alphaproteobacteria	3368780	NC_008347
mamw.001	Marinomonas MWYL1 uid58715	Gammaproteobacteria	5100344	NC_009654
mapi.001	Marinitoga piezophila KA3 uid81629	Thermotogae	2244793	NC_016748 NC_016751
mapo.001	Marinomonas posidonica IVIA Po 181 uid67323	Gammaproteobacteria	3899940	NC_015559
masp.001	Magnetococcus MC 1 uid57833	Alphaproteobacteria	4719581	NC_008576
masu.001	Mannheimia succiniciproducens MBEL55E uid58197	Gammaproteobacteria	2314078	NC_006300
matr.001	Marivirga tractuosa DSM 4126 uid60837	Bacteroidetes	4516490	NC_014750 NC_014759
me30.001	Methylotenera 301 uid49469	Betaproteobacteria	3059871	NC_014207
me44.000	Methylobacterium 4 46 uid58843	Alphaproteobacteria	7737025	NC_010373 NC_010374 NC_010511
me68.001	Methylovorus MP688 uid60723	Betaproteobacteria	2862391	NC_014733
meaa.001	Methylomicrobium alcaliphilum uid77119	Gammaproteobacteria	4668296	NC_016112
meab.001	Methanobrevibacter sp. AbM4 uid206516	Euryarchaeota	1998189	NC_021355
meac.001	Methanosarcina acetivorans C2A uid57879	Euryarchaeota	5751492	NC_003552
meae.001	Methanococcus aeolicus Nankai 3 uid58823	Euryarchaeota	1569500	NC_009635
meak.001	Methanothermococcus okinawensis IH1 uid51535	Euryarchaeota	1677455	NC_015632 NC_015636
meal.001	Methanobacterium AL 21 uid63623	Euryarchaeota	2583753	NC_015216
meau.001	Mesorhizobium australicum WSM2073 uid75101	Alphaproteobacteria	6200534	NC_019973
meba.001	Methanosarcina barkeri Fusaro uid57715	Euryarchaeota	4873766	NC_007349 NC_007355
mebo.001	Methanoregula boonei 6A8 uid58815	Euryarchaeota	2542943	NC_009712
mebr.001	Methanoculleus bourgensis MS2 uid171377	Euryarchaeota	2789773	NC_018227
mebu.001	Methanococcoides burtonii DSM 6242 uid58023	Euryarchaeota	2575032	NC_007955
meca.001	Methylococcus capsulatus Bath uid57607	Gammaproteobacteria	3304561	NC_002977
mech.001	Methylobacterium chloromethanicum CM4 uid58933	Alphaproteobacteria	6180732	NC_011757 NC_011758 NC_011760
meci.001	Mesorhizobium ciceri biovar biserrulae WSM1271 uid62101	Alphaproteobacteria	6690028	NC_014918 NC_014923
mecn.001	Methanocella conradii HZ254 uid157911	Euryarchaeota	2378438	NC_017034
meco.001	Methanosaeta concilii GP6 uid66207	Euryarchaeota	3026645	NC_015416 NC_015430
mecu.001	Metallosphaera cuprina Ar 4 uid66329	Crenarchaeota	1840348	NC_015435
meel.001	Megasphaera elsdenii DSM 20460 uid71135	Negativicutes	2474718	NC_015873
meev.001	Methanohalobium evestigatum Z 7303 uid49857	Euryarchaeota	2406232	NC_014253 NC_014254
meex.001	Methylobacterium extorquens PA1 uid58821	Alphaproteobacteria	5471154	NC_010172
meex.002	Methylobacterium extorquens AM1 uid57605	Alphaproteobacteria	6879778	NC_012807 NC_012808 NC_012809 NC_012810 NC_012811
meex.003	Methylobacterium extorquens DM4 uid61617	Alphaproteobacteria	6123851	NC_012987 NC_012988 NC_012989
mefe.001	Methanocaldococcus fervens AG86 uid59347	Euryarchaeota	1507251	NC_013156 NC_013157
mefg.001	Methylobacillus flagellatus KT uid58049	Betaproteobacteria	2971517	NC_007947
mefl.001	Mesoplasma florum L1 uid58055	Tenericutes	793224	NC_006055
mefo.001	Methanoregula formicicum SMSP uid184406	Euryarchaeota	2820858	NC_019943
mefr.001	Methanothermus fervidus DSM 2088 uid60167	Euryarchaeota	1243342	NC_014658
mefs.001	Methanocaldococcus FS406 22 uid42499	Euryarchaeota	1773136	NC_013887 NC_013888
meha.001	Methanosaeta harundinacea 6Ac uid81199	Euryarchaeota	2571034	NC_016637 NC_017527
meho.001	Methanomethylovorans hollandica DSM 15978 uid184864	Euryarchaeota	2714013	NC_019972 NC_019977
mehu.001	Methanospirillum hungatei JF 1 uid58181	Euryarchaeota	3544738	NC_007796
meif.001	Methanocaldococcus infernus ME uid48803	Euryarchaeota	1328194	NC_014122
meig.001	Methanotorris igneus Kol 5 uid67321	Euryarchaeota	1854197	NC_015562
mein.001	Methylacidiphilum infernorum V4 uid59161	Verrucomicrobia	2287145	NC_010794
meit.001	Methanomassiliicoccus sp. Mx1-Issoire uid207287	Euryarchaeota	1931651	NC_021353
mej7.001	Methylophaga JAM7 uid162949	Gammaproteobacteria	2745290	NC_017856 NC_017858
meja.001	Methanocaldococcus jannaschii DSM 2661 uid57713	Euryarchaeota	1739927	NC_000909 NC_001732 NC_001733
mejm.001	Methylophaga JAM1 uid162947	Gammaproteobacteria	3137192	NC_017857
meka.001	Methanopyrus kandleri AV19 uid57883	Euryarchaeota	1694969	NC_003551
mela.001	Methanocorpusculum labreanum Z uid58785	Euryarchaeota	1804962	NC_008942
melo.001	Mesorhizobium loti MAFF303099 uid57601	Alphaproteobacteria	7596297	NC_002678 NC_002679 NC_002682
mema.001	Methanosarcina mazei Go1 uid57893	Euryarchaeota	4096345	NC_003901
mema.002	Methanosarcina mazei Tuc01	Euryarchaeota	3427949	NC_020389
memb.001	Methanothermobacter marburgensis Marburg uid51637	Euryarchaeota	1639135	NC_014408 NC_014409
meme.001	Methylomonas methanica MC09 uid67363	Gammaproteobacteria	5051681	NC_015572
memh.001	Methanohalophilus mahii DSM 5219 uid47313	Euryarchaeota	2012424	NC_014002
memo.001	Methylotenera mobilis JLW8 uid59373	Betaproteobacteria	2547570	NC_012968
memp.001	Methanococcus maripaludis S2 uid58035	Euryarchaeota	1661137	NC_005791
memp.002	Methanococcus maripaludis C5 uid58741	Euryarchaeota	1789046	NC_009135 NC_009136
memp.003	Methanococcus maripaludis C6 uid58947	Euryarchaeota	1744193	NC_009975
memp.004	Methanococcus maripaludis C7 uid58847	Euryarchaeota	1772694	NC_009637
memp.005	Methanococcus maripaludis X1 uid70729	Euryarchaeota	1746697	NC_015847
memr.001	Methanoculleus marisnigri JR1 uid58561	Euryarchaeota	2478101	NC_009051
meno.001	Methylobacterium nodulans ORS 2060 uid59023	Alphaproteobacteria	8839022	NC_011887 NC_011888 NC_011889 NC_011890 NC_011892 NC_011893 NC_011894 NC_011895
meop.001	Mesorhizobium opportunistum WSM2075 uid40861	Alphaproteobacteria	6884444	NC_015675
meox.001	Candidatus Methylomirabilis oxyfera uid161981	candidate division NC10	2752854	NC_013260
mepa.001	Methanosphaerula palustris E1 9c uid59193	Euryarchaeota	2922917	NC_011832
mepe.001	Methylibium petroleiphilum PM1 uid58085	Betaproteobacteria	4643639	NC_008825 NC_008826
mepl.001	Methanocella paludicola SANAE uid42887	Euryarchaeota	2957635	NC_013665
mepn.001	Melissococcus plutonius ATCC 35311 uid66803	Lactobacillales	2068732	NC_015516 NC_015517
mepo.001	Methylobacterium populi BJ001 uid58937	Alphaproteobacteria	5848997	NC_010721 NC_010725 NC_010727
mepr.001	Mesotoga prima MesG1 Ag 4 2 uid52599	Thermotogae	2975953	NC_017934 NC_017935
meps.001	Methanolobus psychrophilus R15 uid177925	Euryarchaeota	3072769	NC_018876
mept.001	Methanoplanus petrolearius DSM 11571 uid52695	Euryarchaeota	2843290	NC_014507
mepu.001	Melissococcus plutonius DAT561 uid89371	Bacilli	2045253	NC_016938 NC_018265
mera.001	Methylobacterium radiotolerans JCM 2831 uid58845	Alphaproteobacteria	6899110	NC_010502 NC_010504 NC_010505 NC_010507 NC_010509 NC_010510 NC_010514 NC_010517 NC_010518
merb.001	Meiothermus ruber DSM 1279 uid46661	Deinococcus-Thermus	3097457	NC_013946
merb.002	Meiothermus ruber DSM 1279 uid198526	Deinococcus-Thermus	3098881	NC_021081
mero.001	Melioribacter roseus P3M uid170941	Ignavibacteria	3300414	NC_018178
meru.001	Methanobrevibacter ruminantium M1 uid45857	Euryarchaeota	2937203	NC_013790
mesc.001	Methylocystis SC2 uid174072	Alphaproteobacteria	3773444	NC_018485
mese.001	Metallosphaera sedula DSM 5348 uid58717	Crenarchaeota	2191517	NC_009440
mesi.001	Methylovorus glucosetrophus SIP3 4 uid59367	Betaproteobacteria	3082007	NC_012969 NC_012970 NC_012972
mesl.001	Methylocella silvestris BL2 uid59433	Alphaproteobacteria	4305430	NC_011666
mesm.001	Methanobrevibacter smithii ATCC 35061 uid58827	Euryarchaeota	1853160	NC_009515
mesp.001	Chelativorans BNC1 uid58069	Alphaproteobacteria	4935185	NC_008242 NC_008243 NC_008244 NC_008254
mest.001	Methanosphaera stadtmanae DSM 3091 uid58407	Euryarchaeota	1767403	NC_007681
mesv.001	Meiothermus silvanus DSM 9946 uid49485	Deinococcus-Thermus	3721669	NC_014212 NC_014213 NC_014214
mesw.001	Methanobacterium SWAN 1 uid67359	Euryarchaeota	2546541	NC_015574
meth.001	Methanothermobacter thermautotrophicus Delta H uid57877	Euryarchaeota	1751377	NC_000916
metp.001	Methanosaeta thermophila PT uid58469	Euryarchaeota	1879471	NC_008553
meva.001	Methanococcus vannielii SB uid58767	Euryarchaeota	1720048	NC_009634
mevo.001	Methanococcus voltae A3 uid49529	Euryarchaeota	1936387	NC_014222
mevu.001	Methanocaldococcus vulcanius M7 uid41131	Euryarchaeota	1761737	NC_013407 NC_013408 NC_013409
mezh.001	Methanosalsum zhilinae DSM 4017 uid68249	Euryarchaeota	2138444	NC_015676
mi71.001	Microcoleus PCC 7113 uid183114	Cyanobacteria	7966510	NC_019738 NC_019739 NC_019740 NC_019741 NC_019742 NC_019743 NC_019760 NC_019761 NC_019762
miae.001	Micavibrio aeruginosavorus ARL 13 uid73585	Alphaproteobacteria	2481983	NC_016026
miae.002	Micavibrio aeruginosavorus EPB	Alphaproteobacteria	2458610	NC_020812
miau.001	Micromonospora aurantiaca ATCC 27029 uid42501	Actinobacteria	7025559	NC_014391
mil5.001	Micromonospora L5 uid45895	Actinobacteria	6962533	NC_014815
mimi.001	Candidatus Midichloria mitochondrii IricVA uid68687	Alphaproteobacteria	1183732	NC_015722
miph.001	Microlunatus phosphovorus NM 1 uid68055	Actinobacteria	5683123	NC_015635
mite.001	Microbacterium testaceum StLB037 uid62789	Actinobacteria	3982034	NC_015125
moca.001	Moraxella catarrhalis BBH18 uid48809	Gammaproteobacteria	1863286	NC_014147
mocu.001	Mobiluncus curtisii ATCC 43063 uid49695	Actinobacteria	2146480	NC_014246
moen.001	Candidatus Moranella endobia PCIT uid68739	Gammaproteobacteria	538294	NC_015735
moen.002	Candidatus Moranella endobia PCVAL	Gammaproteobacteria	538203	NC_021057
moma.001	Modestobacter marinus uid167487	Actinobacteria	5575517	NC_017955
momo.001	Morganella morganii subsp. morganii KT uid180867	Gammaproteobacteria	3799539	NC_020418
moth.001	Moorella thermoacetica ATCC 39073 uid58051	Clostridia	2628784	NC_007644
muru.001	Muricauda ruestringensis DSM 13258 uid72479	Bacteroidetes	3842422	NC_015945
myab.001	Mycobacterium abscessus uid61613	Actinobacteria	5090491	NC_010394 NC_010397
myab.002	Mycobacterium abscessus subsp. bolletii 50594 uid205422	Actinobacteria	5270527	NC_021278 NC_021279 NC_021282
myae.001	Microcystis aeruginosa NIES 843 uid59101	Cyanobacteria	5842795	NC_010296
myaf.001	Mycobacterium africanum GM041182 uid68839	Actinobacteria	4389314	NC_015758
myag.001	Mycoplasma agalactiae PG2 uid61619	Tenericutes	877438	NC_009497
myag.002	Mycoplasma agalactiae uid46679	Tenericutes	1006702	NC_013948
myar.001	Mycoplasma arthritidis 158L3 1 uid58005	Tenericutes	820453	NC_011025
myav.001	Mycobacterium avium paratuberculosis K 10 uid57699	Actinobacteria	4829781	NC_002944
myav.002	Mycobacterium avium 104 uid57693	Actinobacteria	5475491	NC_008595
myav.003	Mycobacterium avium subsp. paratuberculosis MAP4 uid202426	Actinobacteria	4829424	NC_021200
mybo.001	Mycobacterium bovis AF2122 97 uid57695	Actinobacteria	4345492	NC_002945
mybo.002	Mycobacterium bovis BCG Pasteur 1173P2 uid58781	Actinobacteria	4374522	NC_008769
mybo.003	Mycobacterium bovis BCG Tokyo 172 uid59281	Actinobacteria	4371711	NC_012207
mybo.004	Mycobacterium bovis BCG Mexico uid86889	Actinobacteria	4350386	NC_016804
mybo.005	Mycobacterium bovis BCG str. Korea 1168P uid189029	Actinobacteria	4376711	NC_020245
mybv.001	Mycoplasma bovis PG45 uid60859	Tenericutes	1003404	NC_014760
mybv.002	Mycoplasma bovis Hubei 1 uid68691	Tenericutes	948121	NC_015725
mybv.003	Mycoplasma bovis HB0801 uid168665	Tenericutes	991702	NC_018077
myca.001	Mycoplasma capricolum ATCC 27343 uid58525	Tenericutes	1010023	NC_007633
mych.001	Mycobacterium chubuense NBB4 uid168322	Actinobacteria	6342624	NC_018022 NC_018023 NC_018027
mycn.001	Mycobacterium canettii CIPT 140010059 uid70731	Actinobacteria	4482059	NC_015848
mycn.002	Mycobacterium canettii CIPT 140060008 uid184829	Actinobacteria	4432426	NC_019950
mycn.003	Mycobacterium canettii CIPT 140070010 uid184828	Actinobacteria	4525948	NC_019951
mycn.004	Mycobacterium canettii CIPT 140070017 uid184830	Actinobacteria	4524466	NC_019952
mycn.005	Mycobacterium canettii CIPT 140070008 uid184832	Actinobacteria	4420197	NC_019965
myco.001	Mycoplasma conjunctivae uid59325	Tenericutes	846214	NC_012806
mycr.001	Mycoplasma crocodyli MP145 uid47087	Tenericutes	934379	NC_014014
mycy.001	Mycoplasma cynos C142 uid184824	Tenericutes	998123	NC_019949
myfe.001	Mycoplasma fermentans JER uid53543	Tenericutes	977524	NC_014552
myfe.002	Mycoplasma fermentans M64 uid62099	Tenericutes	1118751	NC_014921
myfu.001	Myxococcus fulvus HW 1 uid68443	Deltaproteobacteria	9003593	NC_015711
myga.001	Mycoplasma gallisepticum R low uid57993	Tenericutes	1012800	NC_004829
myga.002	Mycoplasma gallisepticum R high uid161999	Tenericutes	1012027	NC_017502
myga.003	Mycoplasma gallisepticum F uid162001	Tenericutes	977612	NC_017503
myga.004	Mycoplasma gallisepticum VA94 7994 1 7P uid172624	Tenericutes	964110	NC_018406
myga.005	Mycoplasma gallisepticum NC95 13295 2 2P uid172625	Tenericutes	953989	NC_018407
myga.006	Mycoplasma gallisepticum NC96 1596 4 2P uid172626	Tenericutes	986257	NC_018408
myga.007	Mycoplasma gallisepticum NY01 2001 047 5 1P uid172627	Tenericutes	965525	NC_018409
myga.008	Mycoplasma gallisepticum WI01 2001 043 13 2P uid172628	Tenericutes	939844	NC_018410
myga.009	Mycoplasma gallisepticum NC06 2006 080 5 2P uid172629	Tenericutes	938869	NC_018411
myga.010	Mycoplasma gallisepticum CA06 2006 052 5 2P uid172630	Tenericutes	976412	NC_018412
myga.011	Mycoplasma gallisepticum NC08 2008 031 4 3P uid172631	Tenericutes	926650	NC_018413
myge.001	Mycoplasma genitalium G37 uid57707	Tenericutes	580076	NC_000908
myge.002	Mycoplasma genitalium M2321 uid173373	Tenericutes	579977	NC_018495
myge.003	Mycoplasma genitalium M6282 uid173371	Tenericutes	579504	NC_018496
myge.004	Mycoplasma genitalium M6320 uid173370	Tenericutes	579796	NC_018497
myge.005	Mycoplasma genitalium M2288 uid173372	Tenericutes	579558	NC_018498
mygi.001	Mycobacterium gilvum PYR GCK uid59421	Actinobacteria	5982829	NC_009338 NC_009339 NC_009340 NC_009341
myha.001	Mycoplasma haemofelis Langford 1 uid62461	Tenericutes	1147259	NC_014970
myha.002	Mycoplasma haemofelis Ohio2 uid162029	Tenericutes	1155937	NC_017520
myhe.001	Mycoplasma haemocanis Illinois uid82367	Tenericutes	919992	NC_016638
myhl.001	Candidatus Mycoplasma haemominutum 'Birmingham 1' uid197195	Tenericutes	513880	NC_021007
myhm.001	Candidatus Mycoplasma haemolamae Purdue uid171259	Tenericutes	756845	NC_018219
myho.001	Mycoplasma hominis ATCC 23114 uid41875	Tenericutes	665445	NC_013511
myhr.001	Mycoplasma hyorhinis HUB 1 uid51695	Tenericutes	839615	NC_014448
myhr.002	Mycoplasma hyorhinis MCLD uid162087	Tenericutes	829709	NC_017519
myhr.003	Mycoplasma hyorhinis GDL 1 uid87003	Tenericutes	837480	NC_016829
myhr.004	Mycoplasma hyorhinis SK76 uid181997	Tenericutes	836897	NC_019552
myhy.001	Mycoplasma hyopneumoniae J uid58059	Tenericutes	897405	NC_007295
myhy.002	Mycoplasma hyopneumoniae 232 uid58205	Tenericutes	892758	NC_006360
myhy.003	Mycoplasma hyopneumoniae 7448 uid58039	Tenericutes	920079	NC_007332
myhy.004	Mycoplasma hyopneumoniae 168 uid162053	Tenericutes	925576	NC_017509
myhy.005	Mycoplasma hyopneumoniae 168-L uid205052	Tenericutes	921093	NC_021283
myhy.006	Mycoplasma hyopneumoniae 7422	Tenericutes	898495	NC_021831
myid.001	Mycobacterium indicus pranii MTCC 9506 uid175523	Actinobacteria	5589007	NC_018612
myin.001	Mycobacterium intracellulare MOTT 02 uid89387	Actinobacteria	5409696	NC_016947
myin.002	Mycobacterium intracellulare MOTT 64 uid89385	Actinobacteria	5501090	NC_016948
myin.003	Mycobacterium intracellulare ATCC 13950 uid167994	Actinobacteria	5402402	NC_016946
myjd.001	Mycobacterium JDM601 uid67369	Actinobacteria	4643668	NC_015576
myka.001	Mycobacterium kansasii ATCC 12478 uid55385	Actinobacteria	6577228	NC_022654 NC_022663
mykm.001	Mycobacterium KMS uid58491	Actinobacteria	6256079	NC_008703 NC_008704 NC_008705
myla.001	Mycoplasma leachii 99 014 6 uid162031	Tenericutes	1017232	NC_017521
mylc.001	Mycoplasma leachii PG50 uid60849	Tenericutes	1008951	NC_014751
myle.001	Mycobacterium leprae TN uid57697	Actinobacteria	3268203	NC_002677
myle.002	Mycobacterium leprae Br4923 uid59293	Actinobacteria	3268071	NC_011896
myli.001	Mycobacterium liflandii 128FXT	Actinobacteria	6208955	NC_011355 NC_020133
mylu.001	Micrococcus luteus NCTC 2665 uid59033	Actinobacteria	2501097	NC_012803
myma.001	Mycobacterium marinum M uid59423	Actinobacteria	6660144	NC_010604 NC_010612
mymc.001	Mycobacterium MCS uid58465	Actinobacteria	5920523	NC_008146 NC_008147
mymo.001	Mycoplasma mobile 163K uid58077	Tenericutes	777079	NC_006908
myms.001	Mycobacterium massiliense GO 06 uid170732	Actinobacteria	5068807	NC_018150
mymt.001	Mycobacterium MOTT36Y uid164001	Actinobacteria	5613626	NC_017904
mymy.001	Mycoplasma mycoides SC PG1 uid58031	Tenericutes	1211703	NC_005364
mymy.002	Mycoplasma mycoides capri LC 95010 uid66189	Tenericutes	1155838	NC_015407 NC_015431
mymy.003	Mycoplasma mycoides subsp. mycoides SC str. PG1 uid58031	Tenericutes	1211703	NC_005364
mymy.004	Mycoplasma mycoides subsp. mycoides SC str. Gladysdale uid197153	Tenericutes	1193808	NC_021025
mypa.001	Mycoplasma parvum str. Indiana uid223379	Tenericutes	564395	NC_022575
mype.001	Mycoplasma penetrans HF 2 uid57729	Tenericutes	1358633	NC_004432
mypn.001	Mycoplasma pneumoniae M129 uid57709	Tenericutes	816394	NC_000912
mypn.002	Mycoplasma pneumoniae FH uid162027	Tenericutes	811088	NC_017504
mypn.003	Mycoplasma pneumoniae 309 uid85495	Tenericutes	817176	NC_016807
mypn.004	Mycoplasma pneumoniae M129-B7 uid185759	Tenericutes	816373	NC_020076
mypt.001	Mycoplasma putrefaciens KS1 uid72481	Tenericutes	832603	NC_015946
mypt.002	Mycoplasma putrefaciens Mput9231	Tenericutes	859996	NC_021083
mypu.001	Mycoplasma pulmonis UAB CTIP uid61569	Tenericutes	963879	NC_002771
myrh.001	Mycobacterium rhodesiae NBB3 uid75107	Actinobacteria	6415739	NC_016604
myse.001	Mycobacterium smegmatis MC2 155 uid57701	Actinobacteria	6988209	NC_008596
mysm.001	Mycobacterium smegmatis MC2 155 uid171958	Actinobacteria	6988208	NC_018289
mysm.002	Mycobacterium smegmatis JS623 uid184820	Actinobacteria	7221766	NC_019957 NC_019958 NC_019959 NC_019966
mysp.001	Mycobacterium JLS uid58489	Actinobacteria	6048425	NC_009077
mysr.001	Mycobacterium gilvum Spyr1 uid61403	Actinobacteria	5783292	NC_014811 NC_014812 NC_014814
myst.001	Myxococcus stipitatus DSM 14675 uid186549	Deltaproteobacteria	10350586	NC_020126
mysu.001	Mycoplasma suis KI3806 uid63665	Tenericutes	709270	NC_015153
mysu.002	Mycoplasma suis Illinois uid61897	Tenericutes	742431	NC_015155
mysy.001	Mycoplasma synoviae 53 uid58061	Tenericutes	799476	NC_007294
mytu.001	Mycobacterium tuberculosis H37Rv uid57777	Actinobacteria	4411532	NC_000962
mytu.002	Mycobacterium tuberculosis CDC1551 uid57775	Actinobacteria	4403837	NC_002755
mytu.003	Mycobacterium tuberculosis H37Ra uid58853	Actinobacteria	4419977	NC_009525
mytu.004	Mycobacterium tuberculosis F11 uid58417	Actinobacteria	4424435	NC_009565
mytu.006	Mycobacterium tuberculosis KZN 1435 uid59069	Actinobacteria	4398250	NC_012943
mytu.007	Mycobacterium tuberculosis CCDC5180 uid161941	Actinobacteria	4405981	NC_017522
mytu.008	Mycobacterium tuberculosis CCDC5079 uid161943	Actinobacteria	4398812	NC_017523
mytu.009	Mycobacterium tuberculosis KZN 4207 uid83619	Actinobacteria	4394985	NC_016768
mytu.010	Mycobacterium tuberculosis CTRI 2 uid161997	Actinobacteria	4398525	NC_017524
mytu.011	Mycobacterium tuberculosis RGTB327 uid157907	Actinobacteria	4380119	NC_017026
mytu.012	Mycobacterium tuberculosis RGTB423 uid162179	Actinobacteria	4406587	NC_017528
mytu.013	Mycobacterium tuberculosis UT205 uid162183	Actinobacteria	4418088	NC_016934
mytu.014	Mycobacterium tuberculosis KZN 605 uid54947	Actinobacteria	4399120	NC_018078
mytu.015	Mycobacterium tuberculosis H37Rv uid170532	Actinobacteria	4411708	NC_018143
mytu.016	Mycobacterium tuberculosis str. Beijing/NITR203 uid197218	Actinobacteria	4411128	NC_021054
mytu.017	Mycobacterium tuberculosis CAS/NITR204 uid202217	Actinobacteria	4392876	NC_021193
mytu.018	Mycobacterium tuberculosis CCDC5079	Actinobacteria	4414325	NC_017523 NC_021251
mytu.019	Mycobacterium tuberculosis EAI5/NITR206 uid202218	Actinobacteria	4390306	NC_021194
mytu.020	Mycobacterium tuberculosis EAI5	Actinobacteria	4391174	NC_021194 NC_021740
mytu.021	Mycobacterium tuberculosis str. Erdman ATCC 35801 DNA uid193763	Actinobacteria	4392353	NC_020559
mytu.022	Mycobacterium tuberculosis str. Haarlem/NITR202 uid202216	Actinobacteria	4404786	NC_021192
mytu.023	Mycobacterium tuberculosis str. Haarlem uid54453	Actinobacteria	4408224	NC_022350
mytu.024	Mycobacterium tuberculosis 7199-99	Actinobacteria	4421197	NC_020089
myul.001	Mycobacterium ulcerans Agy99 uid62939	Actinobacteria	5805761	NC_005916 NC_008611
myva.001	Mycobacterium vanbaalenii PYR 1 uid58463	Actinobacteria	6491865	NC_008726
mywe.001	Mycoplasma wenyonii Massachusetts uid170731	Tenericutes	650228	NC_018149
myxa.001	Myxococcus xanthus DK 1622 uid58003	Deltaproteobacteria	9139763	NC_008095
myyo.001	Mycobacterium yongonense 05-1390 uid189649	Actinobacteria	5662088	NC_020275 NC_020276 NC_021715
nade.001	Candidatus Nasuia deltocephalinicola str. NAS-ALF uid214084	Betaproteobacteria	112091	NC_021919
naeq.001	Nanoarchaeum equitans Kin4 M uid58009	Nanoarchaeota	490885	NC_005213
nagr.001	Natronobacterium gregoryi SP2 uid74439	Euryarchaeota	3788356	NC_019792
naj7.001	Natrinema J7 uid171337	Euryarchaeota	3793615	NC_018224 NC_018225
nama.001	Natrialba magadii ATCC 43099 uid46245	Euryarchaeota	4443643	NC_013922 NC_013923 NC_013924 NC_013925
namo.001	Natronomonas moolapensis 8.8.11 uid190182	Euryarchaeota	2912573	NC_020388
namu.001	Nakamurella multipartita DSM 44233 uid59221	Actinobacteria	6060298	NC_013235
naoc.001	Natronococcus occultus SP4 uid184863	Euryarchaeota	4314118	NC_019974 NC_019975 NC_019976
nape.001	Natrinema pellirubrum DSM 15624 uid74437	Euryarchaeota	4354100	NC_019962 NC_019963 NC_019967
naph.001	Natronomonas pharaonis DSM 2160 uid58435	Euryarchaeota	2749696	NC_007426 NC_007427 NC_007428
napr.001	Nautilia profundicola AmH uid59345	Epsilonproteobacteria	1676444	NC_012115
nath.001	Natranaerobius thermophilus JW NM WN LF uid59001	Clostridia	3191453	NC_010715 NC_010718 NC_010724
nego.001	Neisseria gonorrhoeae FA 1090 uid57611	Betaproteobacteria	2153922	NC_002946
nego.002	Neisseria gonorrhoeae NCCP11945 uid59191	Betaproteobacteria	2236178	NC_011034 NC_011035
nego.003	Neisseria gonorrhoeae TCDC NG08107 uid161097	Betaproteobacteria	2193889	NC_017510 NC_017511
nela.001	Neisseria lactamica 020 06 uid60851	Betaproteobacteria	2220606	NC_014752
neme.001	Neisseria meningitidis Z2491 uid57819	Betaproteobacteria	2184406	NC_003116
neme.002	Neisseria meningitidis MC58 uid57817	Betaproteobacteria	2272360	NC_003112
neme.003	Neisseria meningitidis FAM18 uid57825	Betaproteobacteria	2194961	NC_008767
neme.005	Neisseria meningitidis 053442 uid58587	Betaproteobacteria	2153416	NC_010120
neme.006	Neisseria meningitidis alpha14 uid61649	Betaproteobacteria	2145295	NC_013016
neme.007	Neisseria meningitidis 8013 uid161967	Betaproteobacteria	2277550	NC_017501
neme.008	Neisseria meningitidis alpha710 uid161971	Betaproteobacteria	2242947	NC_017505
neme.009	Neisseria meningitidis M01 240355 uid162075	Betaproteobacteria	2287777	NC_017517
neme.010	Neisseria meningitidis NZ 05 33 uid162077	Betaproteobacteria	2248966	NC_017518
neme.011	Neisseria meningitidis M01 240149 uid162079	Betaproteobacteria	2223518	NC_017514
neme.012	Neisseria meningitidis M04 240196 uid162081	Betaproteobacteria	2250449	NC_017515
neme.013	Neisseria meningitidis H44 76 uid162083	Betaproteobacteria	2240883	NC_017516
neme.014	Neisseria meningitidis G2136 uid162085	Betaproteobacteria	2184862	NC_017513
neme.015	Neisseria meningitidis WUE 2594 uid162093	Betaproteobacteria	2227255	NC_017512
neri.001	Neorickettsia risticii Illinois uid58889	Alphaproteobacteria	879977	NC_013009
nese.001	Neorickettsia sennetsu Miyayama uid57965	Alphaproteobacteria	859006	NC_007798
nide.001	Candidatus Nitrospira defluvii uid51175	Nitrospirae	4317083	NC_014355
niet.001	Nitrosomonas eutropha C91 uid58363	Betaproteobacteria	2781824	NC_008341 NC_008342 NC_008344
nieu.001	Nitrosomonas europaea ATCC 19718 uid57647	Betaproteobacteria	2812094	NC_004757
niga.001	Candidatus Nitrososphaera gargensis Ga9 2 uid176707	Thaumarchaeota	2833868	NC_018719
niha.001	Nitrobacter hamburgensis X14 uid58293	Alphaproteobacteria	5011522	NC_007959 NC_007960 NC_007961 NC_007964
nihl.001	Nitrosococcus halophilus Nc4 uid46803	Gammaproteobacteria	4145260	NC_013958 NC_013960
niis.001	Nitrosomonas Is79A3 uid68745	Betaproteobacteria	3783444	NC_015731
niko.001	Niastella koreensis GR20 10 uid83125	Bacteroidetes	9033684	NC_016609
nikr.001	Candidatus Nitrosopumilus koreensis AR1 uid176129	Thaumarchaeota	1639964	NC_018655
nima.001	Nitrosopumilus maritimus SCM1 uid58903	Thaumarchaeota	1645259	NC_010085
nimu.001	Nitrosospira multiformis ATCC 25196 uid58361	Betaproteobacteria	3234309	NC_007614 NC_007615 NC_007616 NC_007617
nioc.001	Nitrosococcus oceani ATCC 19707 uid58403	Gammaproteobacteria	3522111	NC_007483 NC_007484
nisa.001	Nitratifractor salsuginis DSM 16511 uid62183	Epsilonproteobacteria	2101285	NC_014935
nisb.001	Candidatus Nitrosopumilus AR2 uid176130	Thaumarchaeota	1690905	NC_018656
nisl.001	Nitrosomonas AL212 uid55727	Betaproteobacteria	3337023	NC_015221 NC_015222 NC_015223
nisp.001	Nitratiruptor SB155 2 uid58861	Epsilonproteobacteria	1877931	NC_009662
niwa.001	Nitrosococcus watsonii C 113 uid50331	Gammaproteobacteria	3373286	NC_014315 NC_014316 NC_014317
niwi.001	Nitrobacter winogradskyi Nb 255 uid58295	Alphaproteobacteria	3402093	NC_007406
no1y.001	Novosphingobium PP1Y uid67383	Alphaproteobacteria	5313905	NC_015579 NC_015580 NC_015582 NC_015583
no75.001	Nostoc PCC 7524 uid182933	Cyanobacteria	6718869	NC_019684 NC_019685
noal.001	Nocardiopsis alba ATCC BAA 2165 uid174334	Actinobacteria	5848211	NC_018524
noar.001	Novosphingobium aromaticivorans DSM 12444 uid57747	Alphaproteobacteria	4233314	NC_007794 NC_009426 NC_009427
noaz.001	Nostoc azollae 0708 uid49725	Cyanobacteria	5486145	NC_014248 NC_014249 NC_014250
nobr.001	Nocardia brasiliensis ATCC 700358 uid86913	Actinobacteria	9436348	NC_018681
noca.001	Nocardioides JS614 uid58149	Actinobacteria	5293685	NC_008697 NC_008699
nocy.001	Nocardia cyriacigeorgica GUH 2 uid89395	Actinobacteria	6194645	NC_016887
noda.001	Nocardiopsis dassonvillei DSM 43111 uid49483	Actinobacteria	6543312	NC_014210 NC_014211
nodo.001	Persicivirga dokdonensis DSW 6 uid186842	Bacteroidetes	3914632	NC_020156
nofa.001	Nocardia farcinica IFM 10152 uid58203	Actinobacteria	6292344	NC_006361 NC_006362 NC_006363
nopc.001	Nostoc PCC 7107 uid182932	Cyanobacteria	6329823	NC_019676
nopu.001	Nostoc punctiforme PCC 73102 uid57767	Cyanobacteria	9059191	NC_010628 NC_010629 NC_010630 NC_010631 NC_010632 NC_010633
nosp.001	Nostoc PCC 7120 uid57803	Cyanobacteria	7211789	NC_003240 NC_003241 NC_003267 NC_003270 NC_003272 NC_003273 NC_003276
ocan.001	Ochrobactrum anthropi ATCC 49188 uid58921	Alphaproteobacteria	5205777	NC_009667 NC_009668 NC_009669 NC_009670 NC_009671 NC_009672
ocar.001	Octadecabacter arcticus 238	Alphaproteobacteria	5478249	NC_020908 NC_020909 NC_020910
ocat.001	Octadecabacter antarcticus 307	Alphaproteobacteria	4875481	NC_020907 NC_020911
ocgk.001	Oceanimonas GK1 uid81627	Gammaproteobacteria	3527244	NC_016745 NC_016746 NC_016747
ocih.001	Oceanobacillus iheyensis HTE831 uid57867	Bacillales	3630528	NC_004193
ocpr.001	Oceanithermus profundus DSM 14977 uid60855	Deinococcus-Thermus	2439291	NC_014753 NC_014761
odsp.001	Odoribacter splanchnicus DSM 20712 uid63397	Bacteroidetes	4392288	NC_015160
oeoe.001	Oenococcus oeni PSU 1 uid59417	Lactobacillales	1780517	NC_008528
olca.001	Oligotropha carboxidovorans OM5 uid59155	Alphaproteobacteria	3745629	NC_011386
olca.002	Oligotropha carboxidovorans OM4 uid162135	Alphaproteobacteria	3839771	NC_017536 NC_017538 NC_017539
olca.003	Oligotropha carboxidovorans OM5 uid72795	Alphaproteobacteria	3896074	NC_015684 NC_015685 NC_015689
olul.001	Olsenella uli DSM 7084 uid51367	Actinobacteria	2051896	NC_014363
opte.001	Opitutus terrae PB90 1 uid58965	Verrucomicrobia	5957605	NC_010571
orrh.001	Ornithobacterium rhinotracheale DSM 15997 uid168256	Bacteroidetes	2399175	NC_018016
orts.001	Orientia tsutsugamushi Ikeda uid58869	Alphaproteobacteria	2008987	NC_010793
orts.002	Orientia tsutsugamushi Boryong uid61621	Alphaproteobacteria	2127051	NC_009488
osac.001	Oscillatoria acuminata PCC 6304 uid183003	Cyanobacteria	7804270	NC_019693 NC_019694 NC_019700
osni.001	Oscillatoria PCC 7112 uid183110	Cyanobacteria	8272254	NC_019729 NC_019730 NC_019731 NC_019732 NC_019763 NC_019764
osva.001	Oscillibacter valericigenes uid73895	Clostridia	4470622	NC_016046 NC_016048
owho.001	Owenweeksia hongkongensis DSM 17368 uid82951	Bacteroidetes	4000057	NC_016599
paac.001	Parachlamydia acanthamoebae UV7 uid68335	Chlamydiae	3072383	NC_015702
paam.001	Paracoccus aminophilus JCM 7686	Alphaproteobacteria	4873118	NC_022041 NC_022042 NC_022043 NC_022044 NC_022049 NC_022050
paan.001	Pantoea ananatis LMG 20103 uid46807	Gammaproteobacteria	4703373	NC_013956
paan.002	Pantoea ananatis AJ13355 uid162073	Gammaproteobacteria	4877280	NC_017531 NC_017533
paan.003	Pantoea ananatis PA13 uid162181	Gammaproteobacteria	4867131	NC_017553 NC_017554
paan.004	Pantoea ananatis uid86861	Gammaproteobacteria	4908144	NC_016816 NC_016817
paat.001	Pantoea At 9b uid55845	Gammaproteobacteria	6312783	NC_014837 NC_014838 NC_014839 NC_014840 NC_014841 NC_014842
pabe.001	Parvularcula bermudensis HTCC2503 uid51641	Alphaproteobacteria	2902643	NC_014414
pade.001	Paracoccus denitrificans PD1222 uid58187	Alphaproteobacteria	5236194	NC_008686 NC_008687 NC_008688
padi.001	Parabacteroides distasonis ATCC 8503 uid58301	Bacteroidetes	4811379	NC_009615
pajd.001	Paenibacillus JDR 2 uid59021	Bacillales	7184930	NC_012914
pala.001	Parvibaculum lavamentivorans DS 1 uid58739	Alphaproteobacteria	3914745	NC_009719
pamc.001	Paenibacillus mucilaginosus KNP414 uid68311	Bacillales	8663821	NC_015690
pamc.002	Paenibacillus mucilaginosus 3016 uid89377	Bacillales	8739048	NC_016935
pamc.003	Paenibacillus mucilaginosus K02 uid162117	Bacilli	8819200	NC_017672
pamu.001	Pasteurella multocida Pm70 uid57627	Gammaproteobacteria	2257487	NC_002663
pamu.002	Pasteurella multocida 3480 uid161955	Gammaproteobacteria	2378127	NC_017764
pamu.003	Pasteurella multocida 36950 uid86887	Gammaproteobacteria	2349518	NC_016808
pamu.004	Pasteurella multocida HN06 uid156881	Gammaproteobacteria	2407578	NC_017027 NC_017035
papo.001	Paenibacillus polymyxa E681 uid53477	Bacillales	5394884	NC_014483
papo.002	Paenibacillus polymyxa SC2 uid59583	Bacillales	6241931	NC_014622 NC_014628
papo.003	Paenibacillus polymyxa M1 uid162159	Bacillales	6231122	NC_017542 NC_017543
papr.001	Paludibacter propionicigenes WB4 uid60725	Bacteroidetes	3685504	NC_014734
pasp.001	Candidatus Protochlamydia amoebophila UWE25 uid58079	Chlamydiae	2414465	NC_005861
pate.001	Paenibacillus terrae HPL 003 uid82371	Bacillales	6083395	NC_016641
pava.001	Pantoea vagans C9 1 uid49871	Gammaproteobacteria	4888338	NC_014258 NC_014561 NC_014562 NC_014563
peca.001	Pelobacter carbinolicus DSM 2380 uid58241	Deltaproteobacteria	3665893	NC_007498
pecl.001	Pediococcus claussenii ATCC BAA 344 uid81103	Lactobacillales	1978793	NC_016605 NC_016606 NC_016607 NC_016608 NC_016635 NC_016636 NC_017017 NC_017018 NC_017019
pecr.001	Pectobacterium carotovorum PC1 uid59295	Gammaproteobacteria	4862913	NC_012917
pecr.002	Pectobacterium carotovorum PCC21 uid174335	Gammaproteobacteria	4842771	NC_018525
peha.001	Pelagibacterium halotolerans B2 uid74393	Alphaproteobacteria	3948887	NC_016078 NC_016079
pehe.001	Pedobacter heparinus DSM 2366 uid59111	Bacteroidetes	5167383	NC_013061
pema.001	Persephonella marina EX H1 uid58119	Aquificae	1983966	NC_012439 NC_012440
pemo.001	Petrotoga mobilis SJ95 uid58747	Thermotogae	2169548	NC_010003
pepe.001	Pediococcus pentosaceus ATCC 25745 uid57981	Lactobacillales	1832387	NC_008525
peph.001	Pelodictyon phaeoclathratiforme BU 1 uid58173	Chlorobi	3018238	NC_011060
pepr.001	Pelobacter propionicus DSM 2379 uid58255	Deltaproteobacteria	4241119	NC_008607 NC_008608 NC_008609
pesa.001	Pedobacter saltans DSM 12145 uid61349	Bacteroidetes	4635236	NC_015177
pesc.001	Pectobacterium sp. SCC3193 uid193707	Gammaproteobacteria	5164411	NC_017845
peth.001	Pelotomaculum thermopropionicum SI uid58877	Clostridia	3025375	NC_009454
peub.001	Candidatus Pelagibacter IMCC9063 uid66305	Alphaproteobacteria	1284727	NC_015380
pewa.001	Pectobacterium wasabiae WPP163 uid41297	Gammaproteobacteria	5063892	NC_013421
phab.001	Photorhabdus asymbiotica ATCC 43949 uid59243	Gammaproteobacteria	5094138	NC_012961 NC_012962
phas.001	Onion yellows phytoplasma OY M uid58015	Tenericutes	853092	NC_005303
phas.002	Aster yellows witches broom phytoplasma AYWB uid58297	Tenericutes	723970	NC_007716 NC_007717 NC_007718 NC_007719 NC_007720
phau.001	Candidatus Phytoplasma australiense uid61641	Tenericutes	879959	NC_010544
phga.001	Phaeobacter gallaeciensis 2 10 uid54715	Alphaproteobacteria	4160918	NC_018286 NC_018421 NC_018422 NC_018423
phga.002	Phaeobacter gallaeciensis DSM 17395 uid54717	Alphaproteobacteria	4227134	NC_018287 NC_018288 NC_018290 NC_018291
phlu.001	Photorhabdus luminescens laumondii TTO1 uid61593	Gammaproteobacteria	5688987	NC_005126
phma.001	Candidatus Phytoplasma mali uid59087	Tenericutes	601943	NC_011047
phmi.001	Phycisphaera mikurensis NBRC 102666 uid157331	Planctomycetes	3884382	NC_017080 NC_017081
phpr.001	Photobacterium profundum SS9 uid62923	Gammaproteobacteria	6403280	NC_005871 NC_006370 NC_006371
phzu.001	Phenylobacterium zucineum HLK1 uid58959	Alphaproteobacteria	4379231	NC_011143 NC_011144
pisp.001	Rhodopirellula baltica SH 1 uid61589	Planctomycetes	7145576	NC_005027
pist.001	Pirellula staleyi DSM 6068 uid43209	Planctomycetes	6196199	NC_013720
pito.001	Picrophilus torridus DSM 9790 uid58041	Euryarchaeota	1545895	NC_005877
pl73.001	Pleurocapsa PCC 7327 uid183006	Cyanobacteria	4986817	NC_019689
plbr.001	Planctomyces brasiliensis DSM 5305 uid60583	Planctomycetes	6006602	NC_015174
plli.001	Planctomyces limnophilus DSM 3776 uid48643	Planctomycetes	5460085	NC_014148 NC_014149
poal.001	Candidatus Portiera aleyrodidarum BT B uid173859	Gammaproteobacteria	358242	NC_018507
poal.002	Candidatus Portiera aleyrodidarum BT QVLC uid175570	Gammaproteobacteria	357472	NC_018618
poal.003	Candidatus Portiera aleyrodidarum BT QVLC uid176374	Gammaproteobacteria	350928	NC_018676
poal.004	Candidatus Portiera aleyrodidarum BT B uid176373	Gammaproteobacteria	351658	NC_018677
poal.005	Candidatus Portiera aleyrodidarum TV	Gammaproteobacteria	280663	NC_020831
poas.001	Porphyromonas asaccharolytica DSM 20707 uid66603	Bacteroidetes	2186370	NC_015501
pogi.001	Porphyromonas gingivalis W83 uid57641	Bacteroidetes	2343476	NC_002950
pogi.002	Porphyromonas gingivalis ATCC 33277 uid58879	Bacteroidetes	2354886	NC_010729
pogi.003	Porphyromonas gingivalis TDC60 uid67407	Bacteroidetes	2339898	NC_015571
pogl.001	Polymorphum gilvum SL003B 26A1 uid65447	Alphaproteobacteria	4718963	NC_015258 NC_015259
pojs.001	Polaromonas JS666 uid58207	Betaproteobacteria	5898676	NC_007948 NC_007949 NC_007950
pome.001	Polaribacter sp. MED152 uid54207	Bacteroidetes	2961474	NC_020830
pona.001	Polaromonas naphthalenivorans CJ2 uid58273	Betaproteobacteria	5366143	NC_008757 NC_008758 NC_008759 NC_008760 NC_008761 NC_008762 NC_008763 NC_008764 NC_008781
pone.001	Polynucleobacter necessarius STIR1 uid58967	Betaproteobacteria	1560469	NC_010531
posp.001	Polynucleobacter necessarius asymbioticus QLW P1DMWA 1 uid58611	Betaproteobacteria	2159490	NC_009379
prac.001	Propionibacterium acnes 6609 uid162137	Actinobacteria	2560282	NC_017535
prac.002	Propionibacterium acnes SK137 uid48071	Actinobacteria	2495334	NC_014039
prac.003	Propionibacterium acnes KPA171202 uid58101	Actinobacteria	2560265	NC_006085
prac.004	Propionibacterium acnes 266 uid162059	Actinobacteria	2494578	NC_017534
prac.005	Propionibacterium acnes ATCC 11828 uid162177	Actinobacteria	2488626	NC_017550
prac.006	Propionibacterium acnes TypeIA2 P acn17 uid80735	Actinobacteria	2522885	NC_016512
prac.007	Propionibacterium acnes TypeIA2 P acn31 uid80733	Actinobacteria	2498766	NC_016511
prac.008	Propionibacterium acnes TypeIA2 P acn33 uid80745	Actinobacteria	2489623	NC_016516
prac.009	Propionibacterium acnes C1 uid176501	Actinobacteria	2519002	NC_018707
prac.010	Propionibacterium acnes HL096PA1	Actinobacteria	2549775	NC_021085 NC_021086
prae.001	Prosthecochloris aestuarii DSM 271 uid58151	Chlorobi	2579695	NC_011059 NC_011061
prai.001	Propionibacterium acidipropionici ATCC 4875 uid179069	Actinobacteria	3656170	NC_019395
prav.001	Propionibacterium avidum 44067	Actinobacteria	2526138	NC_021064
prde.001	Prevotella denticola F0289 uid65091	Bacteroidetes	2937589	NC_015311
prdn.001	Prevotella dentalis DSM 3688 uid184818	Bacteroidetes	3350206	NC_019960 NC_019961 NC_019968 NC_019969
prfr.001	Propionibacterium freudenreichii shermanii CIRM BIA1 uid49535	Actinobacteria	2616384	NC_014215
prin.001	Prevotella intermedia 17 uid163151	Bacteroidetes	2699437	NC_017860 NC_017861
prma.001	Prochlorococcus marinus CCMP1375 uid57995	Cyanobacteria	1751080	NC_005042
prma.002	Prochlorococcus marinus pastoris CCMP1986 uid57761	Cyanobacteria	1657990	NC_005072
prma.003	Prochlorococcus marinus MIT 9313 uid57773	Cyanobacteria	2410873	NC_005071
prma.004	Prochlorococcus marinus NATL2A uid58359	Cyanobacteria	1842899	NC_007335
prma.005	Prochlorococcus marinus MIT 9312 uid58357	Cyanobacteria	1709204	NC_007577
prma.007	Prochlorococcus marinus MIT 9303 uid58305	Cyanobacteria	2682675	NC_008820
prma.008	Prochlorococcus marinus NATL1A uid58423	Cyanobacteria	1864731	NC_008819
prma.009	Prochlorococcus marinus MIT 9515 uid58313	Cyanobacteria	1704176	NC_008817
prma.010	Prochlorococcus marinus AS9601 uid58307	Cyanobacteria	1669886	NC_008816
prma.011	Prochlorococcus marinus MIT 9301 uid58437	Cyanobacteria	1641879	NC_009091
prma.012	Prochlorococcus marinus MIT 9215 uid58819	Cyanobacteria	1738790	NC_009840
prma.013	Prochlorococcus marinus MIT 9211 uid58309	Cyanobacteria	1688963	NC_009976
prme.001	Prevotella melaninogenica ATCC 25845 uid51377	Bacteroidetes	3168282	NC_014370 NC_014371
prmi.001	Proteus mirabilis HI4320 uid61599	Gammaproteobacteria	4099895	NC_010554 NC_010555
prmi.002	Proteus mirabilis BB2000	Gammaproteobacteria	3846754	NC_022000
pror.001	Prevotella sp. oral taxon 299 str. F0039 uid45899	Bacteroidetes	2480269	NC_022111 NC_022124
prpr.001	Propionibacterium propionicum F0230a uid170533	Actinobacteria	3449360	NC_018142
prru.001	Prevotella ruminicola 23 uid47507	Bacteroidetes	3619559	NC_014033
prst.001	Providencia stuartii MRSN 2154 uid162193	Gammaproteobacteria	4402109	NC_017731
prvi.001	Chlorobium phaeovibrioides DSM 265 uid58129	Chlorobi	1966858	NC_009337
ps73.001	Pseudanabaena PCC 7367 uid183004	Cyanobacteria	4885680	NC_019690 NC_019701
ps99.001	Pseudoalteromonas SM9913 uid61247	Gammaproteobacteria	4037671	NC_014800 NC_014803
psae.001	Pseudomonas aeruginosa PAO1 uid57945	Gammaproteobacteria	6264404	NC_002516
psae.002	Pseudomonas aeruginosa UCBPP PA14 uid57977	Gammaproteobacteria	6537648	NC_008463
psae.003	Pseudomonas aeruginosa PA7 uid58627	Gammaproteobacteria	6588339	NC_009656
psae.004	Pseudomonas aeruginosa LESB58 uid59275	Gammaproteobacteria	6601757	NC_011770
psae.005	Pseudomonas aeruginosa M18 uid162089	Gammaproteobacteria	6327754	NC_017548
psae.006	Pseudomonas aeruginosa NCGM2 S1 uid162173	Gammaproteobacteria	6764661	NC_017549
psae.007	Pseudomonas aeruginosa DK2 uid168996	Gammaproteobacteria	6402658	NC_018080
psae.008	Pseudomonas aeruginosa B136-33 uid196598	Gammaproteobacteria	6421010	NC_020912
psae.009	Pseudomonas aeruginosa RP73	Gammaproteobacteria	6342034	NC_021577
psar.001	Psychrobacter arcticus 273 4 uid58021	Gammaproteobacteria	2650701	NC_007204
psat.001	Pseudoalteromonas atlantica T6c uid58283	Gammaproteobacteria	5187005	NC_008228
psbr.001	Pseudomonas brassicacearum NFM421 uid66303	Gammaproteobacteria	6843248	NC_015379
pscn.001	Psychromonas sp. CNPT3 uid54249	Gammaproteobacteria	3052410	NC_020802
pscr.001	Psychrobacter cryohalolentis K5 uid58373	Gammaproteobacteria	3101097	NC_007968 NC_007969
psde.001	Pseudomonas denitrificans ATCC 13867	Gammaproteobacteria	5696307	NC_020829
psdi.001	Pseudonocardia dioxanivorans CB1190 uid65087	Actinobacteria	7440794	NC_015312 NC_015313 NC_015314 NC_016600 NC_016601 NC_017772
psen.001	Pseudomonas entomophila L48 uid58639	Gammaproteobacteria	5888780	NC_008027
psfl.001	Pseudomonas fluorescens Pf 5 uid57937	Gammaproteobacteria	7074893	NC_004129
psfl.002	Pseudomonas fluorescens Pf0 1 uid57591	Gammaproteobacteria	6438405	NC_007492
psfl.003	Pseudomonas fluorescens SBW25 uid158693	Gammaproteobacteria	6722539	NC_012660
psfl.004	Pseudomonas fluorescens A506 uid165185	Gammaproteobacteria	5962570	NC_017911
psfl.005	Pseudomonas fluorescens F113 uid87037	Gammaproteobacteria	6845832	NC_016830
psfl.006	Pseudomonas fluorescens A506 uid165185	Gammaproteobacteria	6019547	NC_017911 NC_021361
psfl.007	Pseudomonas protegens CHA0 uid203393	Gammaproteobacteria	6867980	NC_021237
psfo.001	Pseudovibrio FO BEG1 uid82373	Alphaproteobacteria	5916782	NC_016642 NC_016646
psfu.001	Pseudomonas fulva 12 X uid67351	Gammaproteobacteria	4920769	NC_015556
psgg.001	Psychrobacter sp. G uid210641	Gammaproteobacteria	3113999	NC_021661 NC_021662 NC_021668 NC_021669
psha.001	Pseudoalteromonas haloplanktis TAC125 uid58431	Gammaproteobacteria	3850272	NC_007481 NC_007482
psin.001	Psychromonas ingrahamii 37 uid58521	Gammaproteobacteria	4559598	NC_008709
psme.001	Pseudomonas mendocina NK 01 uid66299	Gammaproteobacteria	5434353	NC_015410
psmu.001	Pseudomonas mendocina ymp uid58723	Gammaproteobacteria	5072807	NC_009439
psnh.001	Pseudogulbenkiania NH8B uid73423	Betaproteobacteria	4332995	NC_016002
pspo.001	Pseudomonas poae RE 1-1-14 uid188480	Gammaproteobacteria	5512241	NC_020209
pspu.001	Pseudomonas putida KT2440 uid57843	Gammaproteobacteria	6181863	NC_002947
pspu.002	Pseudomonas putida GB 1 uid58735	Gammaproteobacteria	6078430	NC_010322
pspu.003	Pseudomonas putida W619 uid58651	Gammaproteobacteria	5774330	NC_010501
pspu.004	Pseudomonas putida F1 uid58355	Gammaproteobacteria	5959964	NC_009512
pspu.005	Pseudomonas putida BIRD 1 uid162055	Gammaproteobacteria	5731541	NC_017530
pspu.006	Pseudomonas putida S16 uid68747	Gammaproteobacteria	5984790	NC_015733
pspu.007	Pseudomonas ND6 uid167583	Gammaproteobacteria	6304310	NC_017986 NC_018746
pspu.008	Pseudomonas putida DOT T1E uid171260	Gammaproteobacteria	6260702	NC_018220
pspu.009	Pseudomonas putida HB3267 uid184078	Gammaproteobacteria	5875750	NC_019905
pspu.010	Pseudomonas putida H8234	Gammaproteobacteria	6870827	NC_021491
pspu.012	Pseudomonas putida NBRC 14164 uid208670	Gammaproteobacteria	6156701	NC_021505
psre.001	Pseudomonas resinovorans NBRC 106553 uid208671	Gammaproteobacteria	6484828	NC_021499 NC_021506
pssa.001	Pseudoxanthomonas spadix BD a59 uid75113	Gammaproteobacteria	3452554	NC_016147
pssp.001	Psychrobacter PRwf 1 uid58459	Gammaproteobacteria	2995049	NC_009516 NC_009517 NC_009524
psst.001	Pseudomonas stutzeri A1501 uid58641	Gammaproteobacteria	4567418	NC_009434
psst.002	Pseudomonas stutzeri DSM 4166 uid162113	Gammaproteobacteria	4689946	NC_017532
psst.003	Pseudomonas stutzeri ATCC 17588 LMG 11199 uid68749	Gammaproteobacteria	4547930	NC_015740
psst.004	Pseudomonas stutzeri CCUG 29243 uid168379	Gammaproteobacteria	4709064	NC_018028
psst.005	Pseudomonas stutzeri DSM 10701 uid170940	Gammaproteobacteria	4174118	NC_018177
psst.006	Pseudomonas stutzeri RCH2 uid184342	Gammaproteobacteria	4600489	NC_019936 NC_019937 NC_019938 NC_019939
pssu.001	Pseudoxanthomonas suwonensis 11 1 uid62105	Gammaproteobacteria	3419049	NC_014924
pssy.001	Pseudomonas syringae tomato DC3000 uid57967	Gammaproteobacteria	6538260	NC_004578 NC_004632 NC_004633
pssy.002	Pseudomonas syringae B728a uid57931	Gammaproteobacteria	6093698	NC_007005
pssy.003	Pseudomonas syringae phaseolicola 1448A uid58099	Gammaproteobacteria	6112448	NC_005773 NC_007274 NC_007275
psto.001	Psychroflexus torquis ATCC 700755 uid54205	Bacteroidetes	4321832	NC_018721
psuw.001	Pseudomonas putida UW4 uid182733	Gammaproteobacteria	6183388	NC_019670
puma.001	Candidatus Puniceispirillum marinum IMCC1322 uid47081	Alphaproteobacteria	2753527	NC_014010
put7.001	Pusillimonas sp. T7-7 uid66391	Betaproteobacteria	3924810	NC_015458 NC_015459
py18.001	Pyrobaculum 1860 uid82379	Crenarchaeota	2467972	NC_016645
pyNA.001	Pyrococcus NA2 uid66551	Euryarchaeota	1861320	NC_015474
pyab.001	Pyrococcus abyssi GE5 uid62903	Euryarchaeota	1768562	NC_000868 NC_001773
pyae.001	Pyrobaculum aerophilum IM2 uid57727	Crenarchaeota	2222430	NC_003364
pyar.001	Pyrobaculum arsenaticum DSM 13514 uid58409	Crenarchaeota	2121076	NC_009376
pyca.001	Pyrobaculum calidifontis JCM 11548 uid58787	Crenarchaeota	2009313	NC_009073
pyfm.001	Pyrolobus fumarii 1A uid73415	Crenarchaeota	1843267	NC_015931
pyfu.001	Pyrococcus furiosus DSM 3638 uid57873	Euryarchaeota	1908256	NC_003413
pyfu.002	Pyrococcus furiosus COM1 uid169620	Euryarchaeota	1909827	NC_018092
pyho.001	Pyrococcus horikoshii OT3 uid57753	Euryarchaeota	1738505	NC_000961
pyis.001	Pyrobaculum islandicum DSM 4184 uid58635	Crenarchaeota	1826402	NC_008701
pyog.001	Pyrobaculum oguniense TE7 uid84411	Crenarchaeota	2452920	NC_016885 NC_016886
pyst.001	Pyrococcus ST04 uid167261	Euryarchaeota	1736885	NC_017946
pyya.001	Pyrococcus yayanosii CH1 uid68281	Euryarchaeota	1716818	NC_015680
raaq.001	Rahnella aquatilis CIP 78 65 ATCC 33071 uid86855	Gammaproteobacteria	5448900	NC_016818 NC_016819 NC_016835 NC_017092
raaq.002	Rahnella aquatilis HX2 uid158049	Gammaproteobacteria	5656799	NC_017047 NC_017060 NC_017773 NC_017807
raeu.001	Ralstonia eutropha JMP134 uid58047	Betaproteobacteria	7255290	NC_007336 NC_007337 NC_007347 NC_007348
raeu.002	Ralstonia eutropha H16 uid62925	Betaproteobacteria	7416678	NC_005241 NC_008313 NC_008314
raor.001	Raoultella ornithinolytica B6	Gammaproteobacteria	5398151	NC_021066
rapi.001	Ralstonia pickettii 12J uid58737	Betaproteobacteria	5325729	NC_010678 NC_010682 NC_010683
rapi.002	Ralstonia pickettii 12D uid58859	Betaproteobacteria	5685358	NC_012849 NC_012851 NC_012855 NC_012856 NC_012857
raso.001	Ralstonia solanacearum GMI1000 uid57593	Betaproteobacteria	5810922	NC_003295 NC_003296
raso.002	Ralstonia solanacearum uid178852 Ralstonia solanacearum PSI07 uid50539	Betaproteobacteria	5618429	NC_014308 NC_014310 NC_014311
raso.003	Ralstonia solanacearum CFBP2957 uid50545 Ralstonia solanacearum uid178852	Betaproteobacteria	5580762	NC_014307 NC_014309
raso.004	Ralstonia solanacearum str. CMR15 uid227773	Betaproteobacteria	5590372	NC_017558 NC_017559 NC_017589
raso.005	Ralstonia solanacearum Po82 uid162133	Betaproteobacteria	5430263	NC_017574 NC_017575
raso.006	Ralstonia solanacearum FQY 4	Betaproteobacteria	5805250	NC_020799 NC_021745
rata.001	Ramlibacter tataouinensis TTB310 uid68279	Betaproteobacteria	4070193	NC_015677
ray9.001	Rahnella Y9602 uid62715	Gammaproteobacteria	5614252	NC_015061 NC_015062 NC_015063
resa.001	Renibacterium salmoninarum ATCC 33209 uid58899	Actinobacteria	3155250	NC_010168
rh2a.001	Rhodanobacter sp. 2APBS1 uid74431	Gammaproteobacteria	4225490	NC_020541
rhca.001	Rhodobacter capsulatus SB 1003 uid47509	Alphaproteobacteria	3871920	NC_014034 NC_014035
rhce.001	Rhodospirillum centenum SW uid58805	Alphaproteobacteria	4355543	NC_011420
rheq.001	Rhodococcus equi 103S uid60171	Actinobacteria	5043170	NC_014659
rher.001	Rhodococcus erythropolis PR4 uid59019	Actinobacteria	6895538	NC_007486 NC_007487 NC_007491 NC_012490
rher.002	Rhodococcus erythropolis CCM2595	Actinobacteria	6371421	NC_022115 NC_022125
rhet.001	Rhizobium etli CFN 42 uid58377	Alphaproteobacteria	6530228	NC_004041 NC_007761 NC_007762 NC_007763 NC_007764 NC_007765 NC_007766
rhet.002	Rhizobium etli CIAT 652 uid59115	Alphaproteobacteria	6448048	NC_010994 NC_010996 NC_010997 NC_010998
rhet.003	Rhizobium etli bv. mimosae str. Mim1 uid213896	Alphaproteobacteria	7197998	NC_021905 NC_021906 NC_021907 NC_021908 NC_021909 NC_021910 NC_021911
rhfe.001	Rhodoferax ferrireducens T118 uid58353	Betaproteobacteria	4969784	NC_007901 NC_007908
rhir.001	Rhizobium sp. IRBG74 uid222820	Alphaproteobacteria	5464982	NC_022535 NC_022536 NC_022545
rhle.001	Rhizobium leguminosarum bv viciae 3841 uid57955	Alphaproteobacteria	7751309	NC_008378 NC_008379 NC_008380 NC_008381 NC_008382 NC_008383 NC_008384
rhle.002	Rhizobium leguminosarum bv trifolii WSM2304 uid58997	Alphaproteobacteria	6872702	NC_011366 NC_011368 NC_011369 NC_011370 NC_011371
rhle.003	Rhizobium leguminosarum bv trifolii WSM1325 uid58991	Alphaproteobacteria	7418122	NC_012848 NC_012850 NC_012852 NC_012853 NC_012854 NC_012858
rhma.001	Rhodothermus marinus DSM 4252 uid41729	Bacteroidetes	3386737	NC_013501 NC_013502
rhma.002	Rhodothermus marinus SG0 5JP17 172 uid72767	Bacteroidetes	3334122	NC_015966 NC_015967 NC_015970
rhop.001	Rhodococcus opacus B4 uid13791	Actinobacteria	8834939	NC_006969 NC_006970 NC_012520 NC_012521 NC_012522 NC_012523
rhpa.001	Rhodopseudomonas palustris BisB18 uid58443	Alphaproteobacteria	5513844	NC_007925
rhpa.002	Rhodopseudomonas palustris BisB5 uid58441	Alphaproteobacteria	4892717	NC_007958
rhpa.003	Rhodopseudomonas palustris HaA2 uid58439	Alphaproteobacteria	5331656	NC_007778
rhpa.004	Rhodopseudomonas palustris BisA53 uid58445	Alphaproteobacteria	5505494	NC_008435
rhpa.005	Rhodopseudomonas palustris TIE 1 uid58995	Alphaproteobacteria	5744041	NC_011004
rhpa.006	Rhodopseudomonas palustris CGA009 uid62901	Alphaproteobacteria	5467640	NC_005296 NC_005297
rhpa.007	Rhodopseudomonas palustris DX 1 uid43327	Alphaproteobacteria	5404117	NC_014834
rhph.001	Rhodospirillum photometricum uid159003	Alphaproteobacteria	3876289	NC_017059
rhpp.001	Rhizobium NGR234 uid59081	Alphaproteobacteria	6891900	NC_000914 NC_012586 NC_012587
rhrh.001	Rhodococcus jostii RHA1 uid58325	Actinobacteria	9702737	NC_008268 NC_008269 NC_008270 NC_008271
rhru.001	Rhodospirillum rubrum ATCC 11170 uid57655	Alphaproteobacteria	4406557	NC_007641 NC_007643
rhru.002	Rhodospirillum rubrum F11 uid162149	Alphaproteobacteria	4352825	NC_017584
rhsp.001	Rhodobacter sphaeroides 2 4 1 uid57653	Alphaproteobacteria	4603060	NC_007488 NC_007489 NC_007490 NC_007493 NC_007494 NC_009007 NC_009008
rhsp.002	Rhodobacter sphaeroides ATCC 17029 uid58449	Alphaproteobacteria	4489380	NC_009040 NC_009049 NC_009050
rhsp.003	Rhodobacter sphaeroides ATCC 17025 uid58451	Alphaproteobacteria	4557127	NC_009428 NC_009429 NC_009430 NC_009431 NC_009432 NC_009433
rhsp.004	Rhodobacter sphaeroides KD131 uid59277	Alphaproteobacteria	4711139	NC_011958 NC_011960 NC_011962 NC_011963
rhtr.001	Rhizobium tropici CIAT 899 uid185179	Alphaproteobacteria	6686334	NC_020059 NC_020060 NC_020061 NC_020062
rhva.001	Rhodomicrobium vannielii ATCC 17100 uid43247	Alphaproteobacteria	4014469	NC_014664
ri71.001	Rivularia PCC 7116 uid182929	Cyanobacteria	8728773	NC_019678 NC_019679 NC_019686
riaf.001	Rickettsia africae ESF 5 uid58799	Alphaproteobacteria	1290917	NC_012633 NC_012634
riak.001	Rickettsia akari Hartford uid58161	Alphaproteobacteria	1231060	NC_009881
riam.001	Candidatus Rickettsia amblyommii GAT 30V uid156845	Alphaproteobacteria	1480884	NC_017020 NC_017021 NC_017028 NC_017029
rian.001	Riemerella anatipestifer ATCC 11845 DSM 15868 uid60727	Bacteroidetes	2155121	NC_014738
rian.002	Riemerella anatipestifer RA GD uid162013	Bacteroidetes	2166384	NC_017569
rian.003	Riemerella anatipestifer ATCC 11845 DSM 15868 uid159857	Bacteroidetes	2164087	NC_017045
rian.004	Riemerella anatipestifer RA CH 1 uid175469	Bacteroidetes	2309519	NC_018609
rian.005	Riemerella anatipestifer RA CH 2 uid186548	Bacteroidetes	2166321	NC_020125
riau.001	Rickettsia australis Cutlack uid158039	Alphaproteobacteria	1323280	NC_017041 NC_017058
ribe.001	Rickettsia bellii RML369 C uid58405	Alphaproteobacteria	1522076	NC_007940
ribe.002	Rickettsia bellii OSU 85 389 uid58681	Alphaproteobacteria	1528980	NC_009883
rica.001	Rickettsia canadensis McKiel uid58159	Alphaproteobacteria	1159772	NC_009879
rica.002	Rickettsia canadensis CA410 uid88063	Alphaproteobacteria	1150228	NC_016929
rico.001	Rickettsia conorii Malish 7 uid57633	Alphaproteobacteria	1268755	NC_003103
rife.001	Rickettsia felis URRWXCal2 uid58331	Alphaproteobacteria	1587240	NC_007109 NC_007110 NC_007111
rihe.001	Rickettsia heilongjiangensis 054 uid70839	Alphaproteobacteria	1278471	NC_015866
rija.001	Rickettsia japonica YH uid73963	Alphaproteobacteria	1283087	NC_016050
rima.001	Rickettsia massiliae MTU5 uid58801	Alphaproteobacteria	1376184	NC_009897 NC_009900
rima.002	Rickettsia massiliae AZT80 uid86751	Alphaproteobacteria	1278719	NC_016931 NC_016939
rimo.001	Rickettsia montanensis OSU 85 930 uid158043	Alphaproteobacteria	1279798	NC_017043
ripa.001	Rickettsia parkeri Portsmouth uid158045	Alphaproteobacteria	1300386	NC_017044
ripd.001	Candidatus Riesia pediculicola USDA uid46841	Gammaproteobacteria	582127	NC_013962 NC_014109
ripe.001	Rickettsia peacockii Rustic uid59301	Alphaproteobacteria	1314898	NC_012730 NC_012732
riph.001	Rickettsia philipii 364D uid89383	Alphaproteobacteria	1287740	NC_016930
ripr.001	Rickettsia prowazekii Madrid E uid61565	Alphaproteobacteria	1111523	NC_000963
ripr.002	Rickettsia prowazekii Rp22 uid161945	Alphaproteobacteria	1111612	NC_017560
ripr.003	Rickettsia prowazekii BuV67 CWPP uid158063	Alphaproteobacteria	1111445	NC_017056
ripr.004	Rickettsia prowazekii Chernikova uid158053	Alphaproteobacteria	1109804	NC_017049
ripr.005	Rickettsia prowazekii Dachau uid158057	Alphaproteobacteria	1109051	NC_017051
ripr.006	Rickettsia prowazekii GvV257 uid158051	Alphaproteobacteria	1111969	NC_017048
ripr.007	Rickettsia prowazekii Katsinyian uid158055	Alphaproteobacteria	1111454	NC_017050
ripr.008	Rickettsia prowazekii RpGvF24 uid158065	Alphaproteobacteria	1112101	NC_017057
ripr.009	Rickettsia prowazekii str. Breinl	Alphaproteobacteria	1109301	NC_020993
ripr.010	Rickettsia prowazekii str. NMRC Madrid E	Alphaproteobacteria	1111520	NC_020992
rirh.001	Rickettsia rhipicephali 3 7 female6 CWPP uid156977	Alphaproteobacteria	1305467	NC_017042 NC_017055
riri.001	Rickettsia rickettsii Sheila Smith uid58027	Alphaproteobacteria	1257710	NC_009882
riri.002	Rickettsia rickettsii Iowa uid58961	Alphaproteobacteria	1268188	NC_010263
riri.003	Rickettsia rickettsii Arizona uid86655	Alphaproteobacteria	1267197	NC_016909
riri.004	Rickettsia rickettsii Brazil uid88069	Alphaproteobacteria	1255681	NC_016913
riri.005	Rickettsia rickettsii Colombia uid86653	Alphaproteobacteria	1270083	NC_016908
riri.006	Rickettsia rickettsii Hauke uid86659	Alphaproteobacteria	1269774	NC_016911
[truncated: 643 more rows]

## Sheet: Capsules
Gembases ID		Capsule type	Localization	Clade	Genome size	Capsule length	Replicon	Replicon size
acar.001	Acetohalobium arabaticum DSM 5501 uid51423	Group I	chromosome	Firmicutes	2469596	56	ACAR001c01a	2469596
acba.001	Acinetobacter baumannii ATCC 17978 uid58731	Group I	chromosome	Gammaproteobacteria	4001457	17	ACBA001c01a	3976747
acba.002	Acinetobacter baumannii SDF uid61601	Group I	chromosome	Gammaproteobacteria	3477996	20	ACBA002c01a	3421954
acba.003	Acinetobacter baumannii AYE uid61637	Group I	chromosome	Gammaproteobacteria	4048735	15	ACBA003c01a	3936291
acba.004	Acinetobacter baumannii ACICU uid58765	Group I	chromosome	Gammaproteobacteria	3996761	21	ACBA004c01a	3904116
acba.005	Acinetobacter baumannii AB307 0294 uid59271	Group I	chromosome	Gammaproteobacteria	3760981	13	ACBA005c01a	3760981
acba.006	Acinetobacter baumannii AB0057 uid59083	Group I	chromosome	Gammaproteobacteria	4059242	24	ACBA006c01a	4050513
acba.007	Acinetobacter baumannii MDR ZJ06 uid158685	Group I	chromosome	Gammaproteobacteria	4011434	22	ACBA007c01a	3991133
acba.008	Acinetobacter baumannii 1656 2 uid158677	Group I	chromosome	Gammaproteobacteria	4023106	22	ACBA008c01a	3940614
acba.009	Acinetobacter baumannii TCDC AB0715 uid158679	Group I	chromosome	Gammaproteobacteria	4218013	21	ACBA009c01a	4138388
acba.010	Acinetobacter baumannii MDR TJ uid162739	Group I	chromosome	Gammaproteobacteria	4153407	21	ACBA010c01a	3964912
acba.011	Acinetobacter baumannii TYTH 1 uid176498	Group I	chromosome	Gammaproteobacteria	3957368	21	ACBA011c01a	3957368
acba.012	Acinetobacter baumannii BJAB07104	Group I	chromosome	Gammaproteobacteria	4042229	19	ACBA012c01a	3951920
acba.013	Acinetobacter baumannii BJAB0715	Group I	chromosome	Gammaproteobacteria	4053889	25	ACBA013c01a	4001621
acba.014	Acinetobacter baumannii BJAB0868	Group I	chromosome	Gammaproteobacteria	4005822	22	ACBA014c01a	3906795
acba.015	Acinetobacter baumannii D1279779	Group I	chromosome	Gammaproteobacteria	3711701	20	ACBA015c01a	3704285
acbo.001	Aciduliprofundum boonei T469 uid43333	Syn_cps3	chromosome	Euryarchaeota	1486778	2	ACBO001c01a	1486778
acca.001	Acidobacterium capsulatum ATCC 51196 uid59127	Syn_cps3	chromosome	Acidobacteria	4127356	5	ACCA001c01a	4127356
acca.001	Acidobacterium capsulatum ATCC 51196 uid59127	Group I	chromosome	Acidobacteria	4127356	18	ACCA001c01a	4127356
acca.001	Acidobacterium capsulatum ATCC 51196 uid59127	Group I	chromosome	Acidobacteria	4127356	11	ACCA001c01a	4127356
accl.001	Acinetobacter calcoaceticus PHEA 2 uid83123	Group I	chromosome	Gammaproteobacteria	3862530	20	ACCL001c01a	3862530
accr.001	Acidiphilium cryptum JF 5 uid58447	Group I	chromosome	Alphaproteobacteria	3963080	9	ACCR001c01a	3389227
acdr.001	Acinetobacter oleivorans DR1 uid50119	Group I	chromosome	Gammaproteobacteria	4152543	20	ACDR001c01a	4152543
acfe.001	Acidithiobacillus ferrooxidans ATCC 53993 uid58613	ABC	chromosome	Gammaproteobacteria	2885038	27	ACFE001c01a	2885038
acfe.002	Acidithiobacillus ferrooxidans ATCC 23270 uid57649	ABC	chromosome	Gammaproteobacteria	2982397	27	ACFE002c01a	2982397
acfe.002	Acidithiobacillus ferrooxidans ATCC 23270 uid57649	Group I	chromosome	Gammaproteobacteria	2982397	31	ACFE002c01a	2982397
acfm.001	Acidaminococcus fermentans DSM 20731 uid43471	Group I	chromosome	Firmicutes	2329769	26	ACFM001c01a	2329769
acjs.001	Acidovorax JS42 uid58427	Group I	chromosome	Betaproteobacteria	4585154	27	ACJS001c01a	4448856
acma.001	Acaryochloris marina MBIC11017 uid58167	Group I	chromosome	Cyanobacteria	8361599	16	ACMA001c01a	6503724
acmp.001	Acidobacterium MP5ACTX9 uid50551	Group I	chromosome	Acidobacteria	5503984	6	ACMP001c01a	4309153
acmp.001	Acidobacterium MP5ACTX9 uid50551	Group I	chromosome	Acidobacteria	5503984	7	ACMP001c01a	4309153
acmp.001	Acidobacterium MP5ACTX9 uid50551	Group I	chromosome	Acidobacteria	5503984	20	ACMP001c01a	4309153
acmp.001	Acidobacterium MP5ACTX9 uid50551	Group I	plasmid	Acidobacteria	5503984	31	ACMP001p03a	115493
acmp.001	Acidobacterium MP5ACTX9 uid50551	Group I	plasmid	Acidobacteria	5503984	11	ACMP001p05a	300292
acmp.001	Acidobacterium MP5ACTX9 uid50551	Group I	plasmid	Acidobacteria	5503984	7	ACMP001p05a	300292
acmr.001	Aciduliprofundum MAR08 339 uid184407	Syn_cps3	chromosome	Euryarchaeota	1437090	2	ACMR001c01a	1437090
acmu.001	Acidiphilium multivorum AIU301 uid63345	Group I	chromosome	Alphaproteobacteria	4214744	9	ACMU001c01a	3749411
acn9.001	Actinoplanes sp. N902-109	Syn_cps3	chromosome	Actinobacteria	9228054	4	ACN9001c01a	9228054
acn9.001	Actinoplanes sp. N902-109	Syn_cps3	chromosome	Actinobacteria	9228054	10	ACN9001c01a	9228054
acph.001	Candidatus Accumulibacter phosphatis clade IIA UW 1 uid59207	Group I	chromosome	Betaproteobacteria	5306133	25	ACPH001c01a	5058518
acpl.001	Actinobacillus pleuropneumoniae serovar 5b L20 uid58789	ABC	chromosome	Gammaproteobacteria	2274482	10	ACPL001c01a	2274482
acpl.002	Actinobacillus pleuropneumoniae serovar 3 JL03 uid58891	ABC	chromosome	Gammaproteobacteria	2242062	11	ACPL002c01a	2242062
acpl.003	Actinobacillus pleuropneumoniae serovar 7 AP76 uid59231	ABC	chromosome	Gammaproteobacteria	2345435	9	ACPL003c01a	2331981
acpl.003	Actinobacillus pleuropneumoniae serovar 7 AP76 uid59231	Group I	chromosome	Gammaproteobacteria	2345435	11	ACPL003c01a	2331981
acse.001	Actinoplanes SE50 110 uid162333	PGA	chromosome	Actinobacteria	9239851	4	ACSE001c01a	9239851
acse.001	Actinoplanes SE50 110 uid162333	Syn_cps3	chromosome	Actinobacteria	9239851	3	ACSE001c01a	9239851
acse.001	Actinoplanes SE50 110 uid162333	Syn_cps3	chromosome	Actinobacteria	9239851	3	ACSE001c01a	9239851
acsi.001	Actinobacillus suis H91 0380 uid176363	ABC	chromosome	Gammaproteobacteria	2484940	6	ACSI001c01a	2484940
acsi.001	Actinobacillus suis H91 0380 uid176363	Group I	chromosome	Gammaproteobacteria	2484940	18	ACSI001c01a	2484940
acsp.001	Acinetobacter ADP1 uid61597	Group I	chromosome	Gammaproteobacteria	3598621	40	ACSP001c01a	3598621
acsu.001	Actinobacillus succinogenes 130Z uid58247	Group I	chromosome	Gammaproteobacteria	2319663	16	ACSU001c01a	2319663
acwo.001	Acetobacterium woodii DSM 1030 uid88073	Group I	chromosome	Firmicutes	4044777	17	ACWO001c01a	4044777
acwo.001	Acetobacterium woodii DSM 1030 uid88073	Group I	chromosome	Firmicutes	4044777	23	ACWO001c01a	4044777
acxy.001	Achromobacter xylosoxidans A8 uid59899	ABC	chromosome	Betaproteobacteria	7359146	13	ACXY001c01a	7013095
acxy.001	Achromobacter xylosoxidans A8 uid59899	Group I	chromosome	Betaproteobacteria	7359146	18	ACXY001c01a	7013095
acxy.002	Achromobacter xylosoxidans NH44784-1996	ABC	chromosome	Betaproteobacteria	6916670	7	ACXY002c01a	6916670
acxy.002	Achromobacter xylosoxidans NH44784-1996	Group I	chromosome	Betaproteobacteria	6916670	18	ACXY002c01a	6916670
adka.001	Advenella kashmirensis WT001 uid80859	ABC	chromosome	Betaproteobacteria	4423879	23	ADKA001c01a	4365995
aeca.001	Aeropyrum camini SY1 JCM 12091 uid222311	Syn_cps3	chromosome	Crenarchaeota	1595994	3	AECA001c01a	1595994
aehy.001	Aeromonas hydrophila ATCC 7966 uid58617	Group IV_e	chromosome	Gammaproteobacteria	4744448	7	AEHY001c01a	4744448
aehy.001	Aeromonas hydrophila ATCC 7966 uid58617	Group I	chromosome	Gammaproteobacteria	4744448	36	AEHY001c01a	4744448
aehy.002	Aeromonas hydrophila ML09-119 uid205540	Group I	chromosome	Gammaproteobacteria	5024500	28	AEHY002c01a	5024500
aesu.001	Aequorivita sublithincola DSM 14238 uid168181	Group I	chromosome	Bacteroidetes	3520671	30	AESU001c01a	3520671
aeur.001	Aerococcus urinae ACS 120 V Col10a uid64757	Group I	chromosome	Firmicutes	2080974	14	AEUR001c01a	2080974
aeur.001	Aerococcus urinae ACS 120 V Col10a uid64757	Group I	chromosome	Firmicutes	2080974	25	AEUR001c01a	2080974
aeve.001	Aeromonas veronii B565 uid66323	ABC	chromosome	Gammaproteobacteria	4551783	16	AEVE001c01a	4551783
aeve.001	Aeromonas veronii B565 uid66323	Group I	chromosome	Gammaproteobacteria	4551783	20	AEVE001c01a	4551783
agh1.001	Agrobacterium H13 3 uid63403	Group I	chromosome	Alphaproteobacteria	5573770	6	AGH1001c01a	2823930
agh1.001	Agrobacterium H13 3 uid63403	Group I	chromosome	Alphaproteobacteria	5573770	28	AGH1001c02a	2148289
agh1.001	Agrobacterium H13 3 uid63403	Group I	chromosome	Alphaproteobacteria	5573770	31	AGH1001c02a	2148289
agra.001	Agrobacterium radiobacter K84 uid58269	ABC	chromosome	Alphaproteobacteria	7273300	16	AGRA001c02a	2650913
agra.001	Agrobacterium radiobacter K84 uid58269	Group I	chromosome	Alphaproteobacteria	7273300	6	AGRA001c01a	4005130
agra.001	Agrobacterium radiobacter K84 uid58269	Group I	chromosome	Alphaproteobacteria	7273300	15	AGRA001c02a	2650913
agra.001	Agrobacterium radiobacter K84 uid58269	Group I	chromosome	Alphaproteobacteria	7273300	16	AGRA001c02a	2650913
agtu.001	Agrobacterium fabrum C58 uid57865	Group I	chromosome	Alphaproteobacteria	5674258	5	AGTU001c01a	2841580
agtu.001	Agrobacterium fabrum C58 uid57865	Group I	chromosome	Alphaproteobacteria	5674258	11	AGTU001c02a	2075577
agtu.001	Agrobacterium fabrum C58 uid57865	Group I	chromosome	Alphaproteobacteria	5674258	29	AGTU001c02a	2075577
agvi.001	Agrobacterium vitis S4 uid58249	Group I	chromosome	Alphaproteobacteria	6320946	6	AGVI001c01a	3726375
agvi.001	Agrobacterium vitis S4 uid58249	Group I	chromosome	Alphaproteobacteria	6320946	21	AGVI001c02a	1283187
akmu.001	Akkermansia muciniphila ATCC BAA 835 uid58985	Group I	chromosome	Verrucomicrobia	2664102	18	AKMU001c01a	2664102
albo.001	Alcanivorax borkumensis SK2 uid58169	Group I	chromosome	Gammaproteobacteria	3120143	49	ALBO001c01a	3120143
alde.001	Alicycliphilus denitrificans BC uid49953	Group I	chromosome	Betaproteobacteria	4835713	25	ALDE001c01a	4637013
alde.002	Alicycliphilus denitrificans K601 uid66307	Group I	chromosome	Betaproteobacteria	5070751	24	ALDE002c01a	4995263
aldi.001	Alcanivorax dieselolei B5 uid176364	Group I	chromosome	Gammaproteobacteria	4928223	24	ALDI001c01a	4928223
aleh.001	Alkalilimnicola ehrlichii MLHE 1 uid58467	Group I	chromosome	Gammaproteobacteria	3275944	7	ALEH001c01a	3275944
alfi.001	Alistipes finegoldii DSM 17242 uid168180	Group I	chromosome	Bacteroidetes	3734239	16	ALFI001c01a	3734239
alma.001	Alteromonas macleodii Deep ecotype uid58251	ABC	chromosome	Gammaproteobacteria	4480937	12	ALMA001c01a	4480937
alma.001	Alteromonas macleodii Deep ecotype uid58251	Group I	chromosome	Gammaproteobacteria	4480937	35	ALMA001c01a	4480937
alma.001	Alteromonas macleodii Deep ecotype uid58251	Group I	chromosome	Gammaproteobacteria	4480937	21	ALMA001c01a	4480937
alma.002	Alteromonas macleodii ATCC 27126 uid55253	ABC	chromosome	Gammaproteobacteria	4653851	12	ALMA002c01a	4653851
alma.002	Alteromonas macleodii ATCC 27126 uid55253	Group I	chromosome	Gammaproteobacteria	4653851	26	ALMA002c01a	4653851
alma.002	Alteromonas macleodii ATCC 27126 uid55253	Group I	chromosome	Gammaproteobacteria	4653851	17	ALMA002c01a	4653851
alma.003	Alteromonas macleodii English Channel 673 uid176367	ABC	chromosome	Gammaproteobacteria	4601785	12	ALMA003c01a	4601785
alma.003	Alteromonas macleodii English Channel 673 uid176367	Group I	chromosome	Gammaproteobacteria	4601785	26	ALMA003c01a	4601785
alma.003	Alteromonas macleodii English Channel 673 uid176367	Group I	chromosome	Gammaproteobacteria	4601785	23	ALMA003c01a	4601785
alma.004	Alteromonas macleodii Balearic Sea AD45 uid176366	ABC	chromosome	Gammaproteobacteria	4674885	12	ALMA004c01a	4629479
alma.004	Alteromonas macleodii Balearic Sea AD45 uid176366	Group I	chromosome	Gammaproteobacteria	4674885	36	ALMA004c01a	4629479
alma.004	Alteromonas macleodii Balearic Sea AD45 uid176366	Group I	chromosome	Gammaproteobacteria	4674885	26	ALMA004c01a	4629479
alma.005	Alteromonas macleodii Black Sea 11 uid176365	ABC	chromosome	Gammaproteobacteria	4480507	12	ALMA005c01a	4480507
alma.005	Alteromonas macleodii Black Sea 11 uid176365	Group I	chromosome	Gammaproteobacteria	4480507	27	ALMA005c01a	4480507
alma.005	Alteromonas macleodii Black Sea 11 uid176365	Group I	chromosome	Gammaproteobacteria	4480507	25	ALMA005c01a	4480507
alma.006	Alteromonas macleodii AltDE1 uid179068	ABC	chromosome	Gammaproteobacteria	4947126	12	ALMA006c01a	4643844
alma.006	Alteromonas macleodii AltDE1 uid179068	Group I	chromosome	Gammaproteobacteria	4947126	21	ALMA006c01a	4643844
alma.006	Alteromonas macleodii AltDE1 uid179068	Group I	chromosome	Gammaproteobacteria	4947126	37	ALMA006c01a	4643844
alma.007	Alteromonas macleodii str. 'English Channel 615' uid176367	ABC	chromosome	Gammaproteobacteria	4582352	12	ALMA007c01a	4381505
alma.007	Alteromonas macleodii str. 'English Channel 615' uid176367	Group I	chromosome	Gammaproteobacteria	4582352	20	ALMA007c01a	4381505
alma.007	Alteromonas macleodii str. 'English Channel 615' uid176367	Group I	chromosome	Gammaproteobacteria	4582352	41	ALMA007c01a	4381505
alma.008	Alteromonas macleodii str. 'Ionian Sea U4' uid210780	ABC	chromosome	Gammaproteobacteria	4624578	12	ALMA008c01a	4321296
alma.008	Alteromonas macleodii str. 'Ionian Sea U4' uid210780	Group I	chromosome	Gammaproteobacteria	4624578	26	ALMA008c01a	4321296
alma.008	Alteromonas macleodii str. 'Ionian Sea U4' uid210780	Group I	chromosome	Gammaproteobacteria	4624578	23	ALMA008c01a	4321296
alma.009	Alteromonas macleodii str. 'Ionian Sea U7' uid210785	ABC	chromosome	Gammaproteobacteria	4442936	12	ALMA009c01a	4442936
alma.009	Alteromonas macleodii str. 'Ionian Sea U7' uid210785	Group I	chromosome	Gammaproteobacteria	4442936	21	ALMA009c01a	4442936
alma.009	Alteromonas macleodii str. 'Ionian Sea U7' uid210785	Group I	chromosome	Gammaproteobacteria	4442936	23	ALMA009c01a	4442936
alma.010	Alteromonas macleodii str. 'Ionian Sea U8' uid210782	ABC	chromosome	Gammaproteobacteria	4395035	12	ALMA010c01a	4395035
alma.010	Alteromonas macleodii str. 'Ionian Sea U8' uid210782	Group I	chromosome	Gammaproteobacteria	4395035	22	ALMA010c01a	4395035
alma.010	Alteromonas macleodii str. 'Ionian Sea U8' uid210782	Group I	chromosome	Gammaproteobacteria	4395035	23	ALMA010c01a	4395035
alma.011	Alteromonas macleodii str. 'Ionian Sea UM4b' uid210784	ABC	chromosome	Gammaproteobacteria	4438767	12	ALMA011c01a	4438767
alma.011	Alteromonas macleodii str. 'Ionian Sea UM4b' uid210784	Group I	chromosome	Gammaproteobacteria	4438767	22	ALMA011c01a	4438767
alma.011	Alteromonas macleodii str. 'Ionian Sea UM4b' uid210784	Group I	chromosome	Gammaproteobacteria	4438767	37	ALMA011c01a	4438767
alma.012	Alteromonas macleodii str. 'Ionian Sea UM7' uid210783	ABC	chromosome	Gammaproteobacteria	4931660	12	ALMA012c01a	4628378
alma.012	Alteromonas macleodii str. 'Ionian Sea UM7' uid210783	Group I	chromosome	Gammaproteobacteria	4931660	21	ALMA012c01a	4628378
alma.012	Alteromonas macleodii str. 'Ionian Sea UM7' uid210783	Group I	chromosome	Gammaproteobacteria	4931660	37	ALMA012c01a	4628378
alsa.001	Aliivibrio salmonicida LFI1238 uid59251	Group I	chromosome	Gammaproteobacteria	4655660	16	ALSA001c02a	1206461
alsn.001	Alteromonas SN2 uid67349	ABC	chromosome	Gammaproteobacteria	4972148	12	ALSN001c01a	4972148
alsn.001	Alteromonas SN2 uid67349	Group I	chromosome	Gammaproteobacteria	4972148	30	ALSN001c01a	4972148
alsn.001	Alteromonas SN2 uid67349	Group I	chromosome	Gammaproteobacteria	4972148	35	ALSN001c01a	4972148
alsn.001	Alteromonas SN2 uid67349	Group I	chromosome	Gammaproteobacteria	4972148	22	ALSN001c01a	4972148
alvi.001	Allochromatium vinosum DSM 180 uid46083	ABC	chromosome	Gammaproteobacteria	3669074	22	ALVI001c01a	3526903
alvi.001	Allochromatium vinosum DSM 180 uid46083	Group I	chromosome	Gammaproteobacteria	3669074	20	ALVI001c01a	3526903
amco.001	Aminobacterium colombiense DSM 12261 uid47083	PGA	chromosome	Synergistetes	1980592	2	AMCO001c01a	1980592
amco.001	Aminobacterium colombiense DSM 12261 uid47083	Group I	chromosome	Synergistetes	1980592	21	AMCO001c01a	1980592
amxy.001	Amphibacillus xylanus NBRC 15112 uid176453	Group I	chromosome	Firmicutes	2569486	31	AMXY001c01a	2569486
ancy.001	Anabaena cylindrica PCC 7122 uid183339	Group I	chromosome	Cyanobacteria	7063285	11	ANCY001c01a	6395836
ande.001	Anaeromyxobacter dehalogenans 2CP C uid58135	Group I	chromosome	Deltaproteobacteria	5013479	12	ANDE001c01a	5013479
ande.001	Anaeromyxobacter dehalogenans 2CP C uid58135	Group I	chromosome	Deltaproteobacteria	5013479	21	ANDE001c01a	5013479
ande.001	Anaeromyxobacter dehalogenans 2CP C uid58135	Group I	chromosome	Deltaproteobacteria	5013479	31	ANDE001c01a	5013479
ande.002	Anaeromyxobacter dehalogenans 2CP 1 uid58989	Group I	chromosome	Deltaproteobacteria	5029329	14	ANDE002c01a	5029329
ande.002	Anaeromyxobacter dehalogenans 2CP 1 uid58989	Group I	chromosome	Deltaproteobacteria	5029329	29	ANDE002c01a	5029329
ande.002	Anaeromyxobacter dehalogenans 2CP 1 uid58989	Group I	chromosome	Deltaproteobacteria	5029329	32	ANDE002c01a	5029329
anmo.001	Anaerobaculum mobile DSM 13181 uid168323	PGA	chromosome	Synergistetes	2160700	2	ANMO001c01a	2160700
anmo.001	Anaerobaculum mobile DSM 13181 uid168323	Group I	chromosome	Synergistetes	2160700	20	ANMO001c01a	2160700
ansf.001	Anaeromyxobacter Fw109 5 uid58755	Group I	chromosome	Deltaproteobacteria	5277990	29	ANSF001c01a	5277990
ansf.001	Anaeromyxobacter Fw109 5 uid58755	Group I	chromosome	Deltaproteobacteria	5277990	21	ANSF001c01a	5277990
ansp.001	Anaeromyxobacter K uid58953	Group I	chromosome	Deltaproteobacteria	5061632	14	ANSP001c01a	5061632
ansp.001	Anaeromyxobacter K uid58953	Group I	chromosome	Deltaproteobacteria	5061632	29	ANSP001c01a	5061632
ansp.001	Anaeromyxobacter K uid58953	Group I	chromosome	Deltaproteobacteria	5061632	34	ANSP001c01a	5061632
anva.001	Anabaena variabilis ATCC 29413 uid58043	Group I	chromosome	Cyanobacteria	7105752	17	ANVA001c01a	6365727
anva.001	Anabaena variabilis ATCC 29413 uid58043	Group I	chromosome	Cyanobacteria	7105752	25	ANVA001c01a	6365727
anva.001	Anabaena variabilis ATCC 29413 uid58043	Group I	chromosome	Cyanobacteria	7105752	15	ANVA001c01a	6365727
arbu.002	Arcobacter butzleri ED 1 uid158699	Syn_cps3	chromosome	Epsilonproteobacteria	2256675	7	ARBU002c01a	2256675
arch.001	Arthrobacter chlorophenolicus A6 uid58969	Syn_cps3	chromosome	Actinobacteria	4980870	6	ARCH001c01a	4395537
arch.001	Arthrobacter chlorophenolicus A6 uid58969	Syn_cps3	chromosome	Actinobacteria	4980870	7	ARCH001c01a	4395537
arll.001	Arcobacter L uid158135	Group I	chromosome	Epsilonproteobacteria	2947662	24	ARLL001c01a	2945673
arsu.001	Archaeoglobus sulfaticallidus PM70-1 uid201033	Syn_cps3	chromosome	Euryarchaeota	2076931	7	ARSU001c01a	2076931
asex.001	Asticcacaulis excentricus CB 48 uid55641	Group I	chromosome	Alphaproteobacteria	4308776	13	ASEX001c01a	2588221
asex.001	Asticcacaulis excentricus CB 48 uid55641	Group I	chromosome	Alphaproteobacteria	4308776	8	ASEX001c02a	1315949
azb5.001	Azospirillum B510 uid46085	Group I	plasmid	Alphaproteobacteria	7599738	9	AZB5001p03a	681723
azbr.001	Azospirillum brasilense Sp245 uid162161	Group I	plasmid	Alphaproteobacteria	7530241	12	AZBR001p01a	1766028
azbr.001	Azospirillum brasilense Sp245 uid162161	Group I	plasmid	Alphaproteobacteria	7530241	10	AZBR001p02a	778798
azbr.001	Azospirillum brasilense Sp245 uid162161	Group I	plasmid	Alphaproteobacteria	7530241	12	AZBR001p05a	912449
azca.001	Azorhizobium caulinodans ORS 571 uid58905	ABC	chromosome	Alphaproteobacteria	5369772	23	AZCA001c01a	5369772
azca.001	Azorhizobium caulinodans ORS 571 uid58905	Group I	chromosome	Alphaproteobacteria	5369772	9	AZCA001c01a	5369772
azca.001	Azorhizobium caulinodans ORS 571 uid58905	Group I	chromosome	Alphaproteobacteria	5369772	18	AZCA001c01a	5369772
azkh.001	Azoarcus sp. KH32C uid193704	ABC	chromosome	Betaproteobacteria	5818755	24	AZKH001c01a	5081166
azkh.001	Azoarcus sp. KH32C uid193704	Group IV_e	chromosome	Betaproteobacteria	5818755	6	AZKH001c01a	5081166
azkh.001	Azoarcus sp. KH32C uid193704	Group I	chromosome	Betaproteobacteria	5818755	19	AZKH001c01a	5081166
azkh.001	Azoarcus sp. KH32C uid193704	Group I	chromosome	Betaproteobacteria	5818755	20	AZKH001c01a	5081166
azkh.001	Azoarcus sp. KH32C uid193704	Group I	chromosome	Betaproteobacteria	5818755	35	AZKH001c01a	5081166
azli.001	Azospirillum lipoferum 4B uid82343	Group I	plasmid	Alphaproteobacteria	6846400	16	AZLI001p05a	648491
azsp.001	Aromatoleum aromaticum EbN1 uid58231	Group I	chromosome	Betaproteobacteria	4727255	39	AZSP001c01a	4296230
azsp.002	Azoarcus BH72 uid61603	Group I	chromosome	Betaproteobacteria	4376040	16	AZSP002c01a	4376040
azsp.002	Azoarcus BH72 uid61603	Group I	chromosome	Betaproteobacteria	4376040	28	AZSP002c01a	4376040
azvi.001	Azotobacter vinelandii DJ uid57597	Group I	chromosome	Gammaproteobacteria	5365318	11	AZVI001c01a	5365318
azvi.001	Azotobacter vinelandii DJ uid57597	Group I	chromosome	Gammaproteobacteria	5365318	24	AZVI001c01a	5365318
azvi.002	Azotobacter vinelandii CA6	Group I	chromosome	Gammaproteobacteria	5323210	11	AZVI002c01a	5323210
azvi.002	Azotobacter vinelandii CA6	Group I	chromosome	Gammaproteobacteria	5323210	24	AZVI002c01a	5323210
azvi.003	Azotobacter vinelandii CA	Group I	chromosome	Gammaproteobacteria	5366370	11	AZVI003c01a	5366370
azvi.003	Azotobacter vinelandii CA	Group I	chromosome	Gammaproteobacteria	5366370	24	AZVI003c01a	5366370
baan.002	Bacillus anthracis Ames Ancestor uid58083	PGA	plasmid	Firmicutes	5503926	5	BAAN002p02a	94830
baan.003	Bacillus anthracis A0248 uid59385	PGA	plasmid	Firmicutes	5503926	5	BAAN003p02a	94830
baan.005	Bacillus anthracis CDC 684 uid59303	PGA	plasmid	Firmicutes	5506763	5	BAAN005p02a	94875
baan.005	Bacillus anthracis CDC 684 uid59303	Syn_has	plasmid	Firmicutes	5506763	3	BAAN005p01a	181773
baan.006	Bacillus cereus biovar anthracis CI uid50615	PGA	plasmid	Firmicutes	5486649	5	BAAN006p02a	94469
baan.006	Bacillus cereus biovar anthracis CI uid50615	Syn_has	plasmid	Firmicutes	5486649	3	BAAN006p03a	181907
baan.006	Bacillus cereus biovar anthracis CI uid50615	Group I	chromosome	Firmicutes	5486649	6	BAAN006c01a	5196054
baan.007	Bacillus anthracis H9401 uid162021	PGA	plasmid	Firmicutes	5495471	5	BAAN007p02a	94824
baan.007	Bacillus anthracis H9401 uid162021	Syn_has	plasmid	Firmicutes	5495471	3	BAAN007p01a	181700
baat.001	Bacillus atrophaeus 1942 uid59887	Group I	chromosome	Firmicutes	4168266	32	BAAT001c01a	4168266
bace.001	Bacillus cereus AH187 uid58753	Group I	chromosome	Firmicutes	5599857	20	BACE001c01a	5269030
bace.002	Bacillus cereus ATCC 10987 uid57673	Group I	chromosome	Firmicutes	5432652	21	BACE002c01a	5224283
bace.004	Bacillus cereus B4264 uid58757	Group I	chromosome	Firmicutes	5419036	6	BACE004c01a	5419036
bace.004	Bacillus cereus B4264 uid58757	Group I	chromosome	Firmicutes	5419036	12	BACE004c01a	5419036
bace.005	Bacillus cereus AH820 uid58751	Group I	chromosome	Firmicutes	5588834	6	BACE005c01a	5302683
bace.006	Bacillus cereus ATCC 14579 uid57975	Group I	chromosome	Firmicutes	5427083	6	BACE006c01a	5411809
bace.006	Bacillus cereus ATCC 14579 uid57975	Group I	chromosome	Firmicutes	5427083	17	BACE006c01a	5411809
bace.007	Bacillus cereus G9842 uid58759	Group I	chromosome	Firmicutes	5736823	6	BACE007c01a	5387334
bace.007	Bacillus cereus G9842 uid58759	Group I	chromosome	Firmicutes	5736823	17	BACE007c01a	5387334
bace.009	Bacillus cereus Q1 uid58529	Group I	chromosome	Firmicutes	5506207	22	BACE009c01a	5214195
bace.010	Bacillus cereus 03BB102 uid59299	PGA	plasmid	Firmicutes	5449308	5	BACE010p01a	179680
bace.010	Bacillus cereus 03BB102 uid59299	Syn_has	plasmid	Firmicutes	5449308	3	BACE010p01a	179680
bace.010	Bacillus cereus 03BB102 uid59299	Group I	chromosome	Firmicutes	5449308	17	BACE010c01a	5269628
bace.011	Bacillus cereus F837 76 uid83611	Group I	chromosome	Firmicutes	5288498	17	BACE011c01a	5222906
bace.012	Bacillus cereus NC7401 uid82815	Group I	chromosome	Firmicutes	5552031	20	BACE012c01a	5221581
bace.013	Bacillus cereus FRI 35 uid173403	Group I	chromosome	Firmicutes	5382319	20	BACE013c01a	5083176
bacf.001	Bacteroides sp. CF50 uid222805	Group I	chromosome	Bacteroidetes	2657245	32	BACF001c01a	2657245
bacf.001	Bacteroides sp. CF50 uid222805	Group I	chromosome	Bacteroidetes	2657245	17	BACF001c01a	2657245
bacl.001	Bacillus clausii KSM K16 uid58237	Group I	chromosome	Firmicutes	4303871	10	BACL001c01a	4303871
baco.002	Bacillus coagulans 36D1 uid54335	Group I	chromosome	Firmicutes	3552226	21	BACO002c01a	3552226
bafr.001	Bacteroides fragilis YCH46 uid58195	Group I	chromosome	Bacteroidetes	5310990	12	BAFR001c01a	5277274
bafr.002	Bacteroides fragilis NCTC 9343 uid57639	Group I	chromosome	Bacteroidetes	5241700	13	BAFR002c01a	5205140
bafr.003	Bacteroides fragilis 638R uid84217	Group I	chromosome	Bacteroidetes	5373121	12	BAFR003c01a	5373121
baha.001	Bacillus halodurans C 125 uid57791	Group I	chromosome	Firmicutes	4202352	24	BAHA001c01a	4202352
bain.001	Bacillus infantis NRRL B-14911 uid222804	Group I	chromosome	Firmicutes	4884713	34	BAIN001c01a	4884713
bajs.001	Bacillus JS uid162189	Group I	chromosome	Firmicutes	4120406	41	BAJS001c01a	4120406
bame.001	Bacillus megaterium QM B1551 uid15862	PGA	chromosome	Firmicutes	5523192	6	BAME001c01a	5097129
bame.001	Bacillus megaterium QM B1551 uid15862	Group I	chromosome	Firmicutes	5523192	40	BAME001c01a	5097129
bame.002	Bacillus megaterium DSM319 uid48371	PGA	chromosome	Firmicutes	5097447	6	BAME002c01a	5097447
bame.002	Bacillus megaterium DSM319 uid48371	PGA	chromosome	Firmicutes	5097447	5	BAME002c01a	5097447
bame.002	Bacillus megaterium DSM319 uid48371	Group I	chromosome	Firmicutes	5097447	17	BAME002c01a	5097447
bame.003	Bacillus megaterium WSH 002 uid159841	PGA	chromosome	Firmicutes	5075293	5	BAME003c01a	4983975
bame.003	Bacillus megaterium WSH 002 uid159841	PGA	chromosome	Firmicutes	5075293	6	BAME003c01a	4983975
bame.003	Bacillus megaterium WSH 002 uid159841	Group I	chromosome	Firmicutes	5075293	23	BAME003c01a	4983975
base.001	Bacillus selenitireducens MLS10 uid49513	PGA	chromosome	Firmicutes	3592487	4	BASE001c01a	3592487
base.001	Bacillus selenitireducens MLS10 uid49513	PGA	chromosome	Firmicutes	3592487	4	BASE001c01a	3592487
base.001	Bacillus selenitireducens MLS10 uid49513	Group I	chromosome	Firmicutes	3592487	34	BASE001c01a	3592487
basu.001	Bacillus subtilis 168 uid57675	Group I	chromosome	Firmicutes	4215606	32	BASU001c01a	4215606
basu.002	Bacillus subtilis spizizenii W23 uid51879	Group I	chromosome	Firmicutes	4027676	41	BASU002c01a	4027676
basu.003	Bacillus subtilis BSn5 uid62463	Group I	chromosome	Firmicutes	4093599	30	BASU003c01a	4093599
basu.004	Bacillus subtilis RO NN 1 uid158879	Group I	chromosome	Firmicutes	4011949	32	BASU004c01a	4011949
basu.005	Bacillus subtilis spizizenii TU B 10 uid73967	Group I	chromosome	Firmicutes	4207222	47	BASU005c01a	4207222
basu.006	Bacillus subtilis QB928 uid173926	Group I	chromosome	Firmicutes	4146839	32	BASU006c01a	4146839
basu.007	Bacillus subtilis BSP1 uid184010	Group I	chromosome	Firmicutes	4043754	41	BASU007c01a	4043754
basu.009	Bacillus subtilis subsp. subtilis 6051-HGW uid193706	Group I	chromosome	Firmicutes	4215610	33	BASU009c01a	4215610
basu.010	Bacillus subtilis subsp. subtilis str. BAB-1 uid195461	Group I	chromosome	Firmicutes	4021944	41	BASU010c01a	4021944
basu.011	Bacillus subtilis XF-1 uid189187	Group I	chromosome	Firmicutes	4061186	40	BASU011c01a	4061186
bath.001	Bacteroides thetaiotaomicron VPI 5482 uid62913	Group I	chromosome	Bacteroidetes	6293399	20	BATH001c01a	6260361
bath.001	Bacteroides thetaiotaomicron VPI 5482 uid62913	Group I	chromosome	Bacteroidetes	6293399	26	BATH001c01a	6260361
bath.001	Bacteroides thetaiotaomicron VPI 5482 uid62913	Group I	chromosome	Bacteroidetes	6293399	20	BATH001c01a	6260361
bath.001	Bacteroides thetaiotaomicron VPI 5482 uid62913	Group I	chromosome	Bacteroidetes	6293399	26	BATH001c01a	6260361
batu.001	Bacillus thuringiensis serovar konkukian 97 27 uid58089	Group I	chromosome	Firmicutes	5314794	6	BATU001c01a	5237682
batu.001	Bacillus thuringiensis serovar konkukian 97 27 uid58089	Group I	chromosome	Firmicutes	5314794	16	BATU001c01a	5237682
batu.002	Bacillus thuringiensis Al Hakam uid58795	Group I	chromosome	Firmicutes	5313030	17	BATU002c01a	5257091
batu.003	Bacillus thuringiensis BMB171 uid49135	Group I	chromosome	Firmicutes	5643051	6	BATU003c01a	5330088
batu.003	Bacillus thuringiensis BMB171 uid49135	Group I	chromosome	Firmicutes	5643051	21	BATU003c01a	5330088
batu.004	Bacillus thuringiensis serovar finitimus YBT 020 uid158875	Group I	chromosome	Firmicutes	5682383	6	BATU004c01a	5355490
batu.004	Bacillus thuringiensis serovar finitimus YBT 020 uid158875	Group I	chromosome	Firmicutes	5682383	17	BATU004c01a	5355490
batu.005	Bacillus thuringiensis serovar chinensis CT 43 uid158151	Group I	chromosome	Firmicutes	6151150	6	BATU005c01a	5486830
batu.005	Bacillus thuringiensis serovar chinensis CT 43 uid158151	Group I	chromosome	Firmicutes	6151150	19	BATU005c01a	5486830
batu.006	Bacillus thuringiensis HD 789 uid173860	Group I	chromosome	Firmicutes	6334630	6	BATU006c01a	5495278
batu.006	Bacillus thuringiensis HD 789 uid173860	Group I	chromosome	Firmicutes	6334630	13	BATU006c01a	5495278
batu.007	Bacillus thuringiensis MC28 uid176369	Group I	chromosome	Firmicutes	6694533	21	BATU007c01a	5414494
batu.008	Bacillus thuringiensis Bt407 uid177931	Group I	chromosome	Firmicutes	6134344	6	BATU008c01a	5500501
batu.008	Bacillus thuringiensis Bt407 uid177931	Group I	chromosome	Firmicutes	6134344	19	BATU008c01a	5500501
batu.009	Bacillus thuringiensis HD-771 uid173374	Group I	chromosome	Firmicutes	6438373	6	BATU009c01a	5886036
batu.009	Bacillus thuringiensis HD-771 uid173374	Group I	chromosome	Firmicutes	6438373	13	BATU009c01a	5886036
batu.010	Bacillus thuringiensis serovar thuringiensis str. IS5056 uid190186	Group I	chromosome	Firmicutes	6771593	6	BATU010c01a	5491935
batu.010	Bacillus thuringiensis serovar thuringiensis str. IS5056 uid190186	Group I	chromosome	Firmicutes	6771593	19	BATU010c01a	5491935
batu.011	Bacillus thuringiensis serovar kurstaki str. HD73 uid189188	Group I	chromosome	Firmicutes	5908575	6	BATU011c01a	5646799
batu.011	Bacillus thuringiensis serovar kurstaki str. HD73 uid189188	Group I	chromosome	Firmicutes	5908575	16	BATU011c01a	5646799
bavu.001	Bacteroides vulgatus ATCC 8482 uid58253	Group I	chromosome	Bacteroidetes	5163189	10	BAVU001c01a	5163189
bavu.001	Bacteroides vulgatus ATCC 8482 uid58253	Group I	chromosome	Bacteroidetes	5163189	10	BAVU001c01a	5163189
bawe.001	Bacillus weihenstephanensis KBAB4 uid58315	Group I	chromosome	Firmicutes	5872743	20	BAWE001c01a	5262775
baxy.001	Bacteroides xylanisolvens XB1A uid197168	Group I	chromosome	Bacteroidetes	5976145	15	BAXY001c01a	5976145
beba.001	Belliella baltica DSM 15883 uid168182	Group I	chromosome	Bacteroidetes	4196595	19	BEBA001c01a	4196595
beca.001	Beutenbergia cavernae DSM 12333 uid59047	Syn_cps3	chromosome	Actinobacteria	4669183	9	BECA001c01a	4669183
biad.001	Bifidobacterium adolescentis ATCC 15703 uid58559	Syn_cps3	chromosome	Actinobacteria	2089645	3	BIAD001c01a	2089645
bibi.001	Bifidobacterium bifidum S17 uid59545	Syn_cps3	chromosome	Actinobacteria	2186882	3	BIBI001c01a	2186882
bibi.002	Bifidobacterium bifidum PRL2010 uid59883	Syn_cps3	chromosome	Actinobacteria	2214656	3	BIBI002c01a	2214656
bibi.003	Bifidobacterium bifidum BGN4 uid167988	Syn_cps3	chromosome	Actinobacteria	2223664	3	BIBI003c01a	2223664
bith.001	Bifidobacterium thermophilum RBL67	Syn_cps3	chromosome	Actinobacteria	2291643	3	BITH001c01a	2291643
bitr.001	Bibersteinia trehalosi USDA-ARS-USMARC-192 uid193709	ABC	chromosome	Gammaproteobacteria	2407846	8	BITR001c01a	2407846
blsa.001	Blastococcus saxobsidens DD2 uid89391	Syn_cps3	chromosome	Actinobacteria	4875340	8	BLSA001c01a	4875340
bobr.001	Bordetella bronchiseptica RB50 uid57613	ABC	chromosome	Betaproteobacteria	5339179	18	BOBR001c01a	5339179
bobr.002	Bordetella bronchiseptica MO149 uid177517	ABC	chromosome	Betaproteobacteria	5091817	18	BOBR002c01a	5091817
bobr.003	Bordetella bronchiseptica 253 uid178913	ABC	chromosome	Betaproteobacteria	5264383	18	BOBR003c01a	5264383
bopa.001	Bordetella parapertussis 12822 uid57615	ABC	chromosome	Betaproteobacteria	4773551	17	BOPA001c01a	4773551
bopa.002	Bordetella parapertussis Bpp5 uid177516	ABC	chromosome	Betaproteobacteria	4899574	22	BOPA002c01a	4887379
bope.001	Bordetella pertussis Tohama I uid57617	ABC	chromosome	Betaproteobacteria	4086189	10	BOPE001c01a	4086189
bope.002	Bordetella pertussis CS uid158859	ABC	chromosome	Betaproteobacteria	4124236	10	BOPE002c01a	4124236
bope.003	Bordetella parapertussis 18323 uid175569	ABC	chromosome	Betaproteobacteria	4043846	15	BOPE003c01a	4043846
bopt.001	Bordetella petrii uid61631	ABC	chromosome	Betaproteobacteria	5287950	7	BOPT001c01a	5287950
bopt.001	Bordetella petrii uid61631	ABC	chromosome	Betaproteobacteria	5287950	20	BOPT001c01a	5287950
brbe.001	Brevibacillus brevis NBRC 100599 uid59175	Syn_cps3	chromosome	Firmicutes	6296436	6	BRBE001c01a	6296436
brbe.001	Brevibacillus brevis NBRC 100599 uid59175	Syn_cps3	chromosome	Firmicutes	6296436	2	BRBE001c01a	6296436
brbe.001	Brevibacillus brevis NBRC 100599 uid59175	Group I	chromosome	Firmicutes	6296436	13	BRBE001c01a	6296436
brca.001	Brucella canis ATCC 23365 uid59009	Group I	chromosome	Alphaproteobacteria	3312769	19	BRCA001c02a	1206800
brca.002	Brucella canis HSK A52141 uid83613	Group I	chromosome	Alphaproteobacteria	3277512	22	BRCA002c02a	1170489
brja.001	Bradyrhizobium japonicum USDA 110 uid57599	Group I	chromosome	Alphaproteobacteria	9105828	26	BRJA001c01a	9105828
brja.001	Bradyrhizobium japonicum USDA 110 uid57599	Group I	chromosome	Alphaproteobacteria	9105828	6	BRJA001c01a	9105828
brja.002	Bradyrhizobium japonicum USDA 6 uid158851	Group I	chromosome	Alphaproteobacteria	9207384	24	BRJA002c01a	9207384
brja.002	Bradyrhizobium japonicum USDA 6 uid158851	Group I	chromosome	Alphaproteobacteria	9207384	29	BRJA002c01a	9207384
brme.001	Brucella melitensis bv 1 16M uid57735	Group I	chromosome	Alphaproteobacteria	3294931	21	BRME001c02a	1177787
brme.003	Brucella melitensis ATCC 23457 uid59241	Group I	chromosome	Alphaproteobacteria	3311219	18	BRME003c01a	1185518
brme.004	Brucella melitensis M28 uid158857	Group I	chromosome	Alphaproteobacteria	3311748	23	BRME004c02a	1185615
brme.005	Brucella melitensis M5 90 uid158855	Group I	chromosome	Alphaproteobacteria	3312229	24	BRME005c02a	1185778
brme.006	Brucella melitensis NI uid158853	Group I	chromosome	Alphaproteobacteria	3294475	23	BRME006c02a	1176758
brmi.001	Brucella microti CCM 4915 uid59319	Group I	chromosome	Alphaproteobacteria	3337369	20	BRMI001c02a	1220319
brol.001	Bradyrhizobium oligotrophicum S58 uid192186	Group I	chromosome	Alphaproteobacteria	8264165	29	BROL001c01a	8264165
brpn.001	Brucella pinnipedialis B2 94 uid71131	Group I	chromosome	Alphaproteobacteria	3399268	20	BRPN001c02a	1260926
brs2.001	Bradyrhizobium S23321 uid158167	Group I	chromosome	Alphaproteobacteria	7231841	29	BRS2001c01a	7231841
brs2.001	Bradyrhizobium S23321 uid158167	Group I	chromosome	Alphaproteobacteria	7231841	25	BRS2001c01a	7231841
brsb.001	Brevundimonas subvibrioides ATCC 15264 uid42117	Group I	chromosome	Alphaproteobacteria	3445263	28	BRSB001c01a	3445263
brsp.001	Bradyrhizobium ORS 278 uid58941	Group I	chromosome	Alphaproteobacteria	7456587	19	BRSP001c01a	7456587
brsp.001	Bradyrhizobium ORS 278 uid58941	Group I	chromosome	Alphaproteobacteria	7456587	28	BRSP001c01a	7456587
brsp.001	Bradyrhizobium ORS 278 uid58941	Group I	chromosome	Alphaproteobacteria	7456587	55	BRSP001c01a	7456587
brsp.002	Bradyrhizobium BTAi1 uid58505	Group I	chromosome	Alphaproteobacteria	8493513	73	BRSP002c01a	8264687
brsu.001	Brucella suis 1330 uid57927	Group I	chromosome	Alphaproteobacteria	3315175	18	BRSU001c02a	1207381
brsu.002	Brucella suis ATCC 23445 uid59015	Group I	chromosome	Alphaproteobacteria	3324607	16	BRSU002c02a	1400844
brsu.003	Brucella suis 1330 uid159871	Group I	chromosome	Alphaproteobacteria	3315163	18	BRSU003c02a	1207380
brsu.004	Brucella suis VBI22 uid83617	Group I	chromosome	Alphaproteobacteria	3316088	18	BRSU004c02a	1207451
bu38.001	Burkholderia 383 uid58073	ABC	chromosome	Betaproteobacteria	8676277	15	BU38001c01a	3694126
bu38.001	Burkholderia 383 uid58073	Group I	chromosome	Betaproteobacteria	8676277	22	BU38001c02a	3587082
bu38.001	Burkholderia 383 uid58073	Group I	chromosome	Betaproteobacteria	8676277	11	BU38001c02a	3587082
bu38.001	Burkholderia 383 uid58073	Group I	chromosome	Betaproteobacteria	8676277	11	BU38001c02a	3587082
bu38.001	Burkholderia 383 uid58073	Group I	chromosome	Betaproteobacteria	8676277	17	BU38001c03a	1395069
buam.001	Burkholderia ambifaria MC40 6 uid58701	Group I	chromosome	Betaproteobacteria	7642536	12	BUAM001c01a	3443583
buam.001	Burkholderia ambifaria MC40 6 uid58701	Group I	chromosome	Betaproteobacteria	7642536	10	BUAM001c02a	2769414
buam.001	Burkholderia ambifaria MC40 6 uid58701	Group I	chromosome	Betaproteobacteria	7642536	11	BUAM001c02a	2769414
buam.001	Burkholderia ambifaria MC40 6 uid58701	Group I	chromosome	Betaproteobacteria	7642536	12	BUAM001c02a	2769414
buam.001	Burkholderia ambifaria MC40 6 uid58701	Group I	chromosome	Betaproteobacteria	7642536	17	BUAM001c03a	1127947
buam.002	Burkholderia ambifaria AMMD uid58303	Group I	chromosome	Betaproteobacteria	7528567	12	BUAM002c02a	2646969
buam.002	Burkholderia ambifaria AMMD uid58303	Group I	chromosome	Betaproteobacteria	7528567	20	BUAM002c02a	2646969
buam.002	Burkholderia ambifaria AMMD uid58303	Group I	chromosome	Betaproteobacteria	7528567	11	BUAM002c02a	2646969
buam.002	Burkholderia ambifaria AMMD uid58303	Group I	chromosome	Betaproteobacteria	7528567	18	BUAM002c03a	1281472
buam.002	Burkholderia ambifaria AMMD uid58303	Group I	chromosome	Betaproteobacteria	7528567	14	BUAM002c03a	1281472
buc1.001	Burkholderia CCGE1003 uid46253	Group I	chromosome	Betaproteobacteria	7043595	23	BUC1001c01a	4077097
buc1.001	Burkholderia CCGE1003 uid46253	Group I	chromosome	Betaproteobacteria	7043595	21	BUC1001c01a	4077097
buc1.001	Burkholderia CCGE1003 uid46253	Group I	chromosome	Betaproteobacteria	7043595	34	BUC1001c01a	4077097
buc1.001	Burkholderia CCGE1003 uid46253	Group I	chromosome	Betaproteobacteria	7043595	7	BUC1001c02a	2966498
buc1.001	Burkholderia CCGE1003 uid46253	Group I	chromosome	Betaproteobacteria	7043595	10	BUC1001c02a	2966498
bucc.001	Burkholderia cenocepacia AU 1054 uid58371	ABC	chromosome	Betaproteobacteria	7279116	17	BUCC001c01a	3294563
bucc.001	Burkholderia cenocepacia AU 1054 uid58371	Group I	chromosome	Betaproteobacteria	7279116	9	BUCC001c02a	2788459
bucc.001	Burkholderia cenocepacia AU 1054 uid58371	Group I	chromosome	Betaproteobacteria	7279116	15	BUCC001c02a	2788459
bucc.003	Burkholderia cenocepacia HI2424 uid58369	ABC	chromosome	Betaproteobacteria	7702840	17	BUCC003c01a	3483902
bucc.003	Burkholderia cenocepacia HI2424 uid58369	Group I	chromosome	Betaproteobacteria	7702840	16	BUCC003c02a	2998664
bucc.003	Burkholderia cenocepacia HI2424 uid58369	Group I	chromosome	Betaproteobacteria	7702840	10	BUCC003c02a	2998664
bucc.004	Burkholderia cenocepacia MC0 3 uid58769	ABC	chromosome	Betaproteobacteria	7971389	12	BUCC004c01a	3532883
bucc.004	Burkholderia cenocepacia MC0 3 uid58769	Group I	chromosome	Betaproteobacteria	7971389	10	BUCC004c02a	1224595
bucc.004	Burkholderia cenocepacia MC0 3 uid58769	Group I	chromosome	Betaproteobacteria	7971389	10	BUCC004c03a	3213911
bucc.004	Burkholderia cenocepacia MC0 3 uid58769	Group I	chromosome	Betaproteobacteria	7971389	15	BUCC004c03a	3213911
bucc.004	Burkholderia cenocepacia MC0 3 uid58769	Group I	chromosome	Betaproteobacteria	7971389	5	BUCC004c03a	3213911
bucc.005	Burkholderia cenocepacia J2315 uid57953	ABC	chromosome	Betaproteobacteria	7179805	13	BUCC005c01a	3870082
bucc.005	Burkholderia cenocepacia J2315 uid57953	Group I	chromosome	Betaproteobacteria	7179805	16	BUCC005c02a	3217062
bucc.005	Burkholderia cenocepacia J2315 uid57953	Group I	chromosome	Betaproteobacteria	7179805	10	BUCC005c02a	3217062
bucc.005	Burkholderia cenocepacia J2315 uid57953	Group I	chromosome	Betaproteobacteria	7179805	11	BUCC005c02a	3217062
buce.001	Burkholderia cepacia GG4 uid173858	ABC	chromosome	Betaproteobacteria	6467321	19	BUCE001c01a	3463655
buce.001	Burkholderia cepacia GG4 uid173858	Group I	chromosome	Betaproteobacteria	6467321	13	BUCE001c02a	3003666
buce.001	Burkholderia cepacia GG4 uid173858	Group I	chromosome	Betaproteobacteria	6467321	11	BUCE001c02a	3003666
bucg.001	Burkholderia CCGE1002 uid42523	Group I	chromosome	Betaproteobacteria	7884858	40	BUCG001c01a	3518940
bucg.001	Burkholderia CCGE1002 uid42523	Group I	chromosome	Betaproteobacteria	7884858	9	BUCG001c02a	2593966
bugd.001	Burkholderia gladioli BSR3 uid66301	ABC	chromosome	Betaproteobacteria	9052299	21	BUGD001c01a	4413616
bugd.001	Burkholderia gladioli BSR3 uid66301	Group I	chromosome	Betaproteobacteria	9052299	10	BUGD001c01a	4413616
bugd.001	Burkholderia gladioli BSR3 uid66301	Group I	chromosome	Betaproteobacteria	9052299	17	BUGD001c02a	3700833
bugd.001	Burkholderia gladioli BSR3 uid66301	Group I	chromosome	Betaproteobacteria	9052299	11	BUGD001c02a	3700833
bugd.001	Burkholderia gladioli BSR3 uid66301	Group I	plasmid	Betaproteobacteria	9052299	21	BUGD001p04a	403586
buge.001	Burkholderia CCGE1001 uid42975	Group I	chromosome	Betaproteobacteria	6833751	23	BUGE001c01a	4063449
buge.001	Burkholderia CCGE1001 uid42975	Group I	chromosome	Betaproteobacteria	6833751	33	BUGE001c01a	4063449
buge.001	Burkholderia CCGE1001 uid42975	Group I	chromosome	Betaproteobacteria	6833751	22	BUGE001c01a	4063449
buge.001	Burkholderia CCGE1001 uid42975	Group I	chromosome	Betaproteobacteria	6833751	10	BUGE001c02a	2770302
buge.001	Burkholderia CCGE1001 uid42975	Group I	chromosome	Betaproteobacteria	6833751	7	BUGE001c02a	2770302
bugl.001	Burkholderia glumae BGR1 uid59397	ABC	chromosome	Betaproteobacteria	7284636	20	BUGL001c01a	3906507
bugl.001	Burkholderia glumae BGR1 uid59397	Group I	chromosome	Betaproteobacteria	7284636	11	BUGL001c02a	2827333
bukj.001	Burkholderia KJ006 uid165871	Group I	chromosome	Betaproteobacteria	6629912	12	BUKJ001c02a	2356985
bukj.001	Burkholderia KJ006 uid165871	Group I	chromosome	Betaproteobacteria	6629912	22	BUKJ001c02a	2356985
bukj.001	Burkholderia KJ006 uid165871	Group I	chromosome	Betaproteobacteria	6629912	11	BUKJ001c03a	1082410
bukj.001	Burkholderia KJ006 uid165871	Group I	chromosome	Betaproteobacteria	6629912	22	BUKJ001c03a	1082410
buma.002	Burkholderia mallei SAVP1 uid58387	ABC	chromosome	Betaproteobacteria	5232401	19	BUMA002c02a	3497479
buma.003	Burkholderia mallei NCTC 10229 uid58383	ABC	chromosome	Betaproteobacteria	5742303	18	BUMA003c02a	3458208
buma.005	Burkholderia mallei NCTC 10247 uid58385	ABC	chromosome	Betaproteobacteria	5848380	20	BUMA005c02a	3495687
bumu.001	Burkholderia multivorans ATCC 17616 uid58697	ABC	chromosome	Betaproteobacteria	7008622	21	BUMU001c01a	3448466
bumu.001	Burkholderia multivorans ATCC 17616 uid58697	Group I	chromosome	Betaproteobacteria	7008622	11	BUMU001c02a	2472928
bumu.001	Burkholderia multivorans ATCC 17616 uid58697	Group I	chromosome	Betaproteobacteria	7008622	11	BUMU001c02a	2472928
bumu.002	Burkholderia multivorans ATCC 17616 uid58909	ABC	chromosome	Betaproteobacteria	7008810	20	BUMU002c01a	3448421
bumu.002	Burkholderia multivorans ATCC 17616 uid58909	Group I	chromosome	Betaproteobacteria	7008810	11	BUMU002c02a	2473162
bumu.002	Burkholderia multivorans ATCC 17616 uid58909	Group I	chromosome	Betaproteobacteria	7008810	11	BUMU002c02a	2473162
bupe.001	Burkholderia phenoliruptrix BR3459a uid176370	Group I	chromosome	Betaproteobacteria	7651131	22	BUPE001c01a	4152217
bupe.001	Burkholderia phenoliruptrix BR3459a uid176370	Group I	chromosome	Betaproteobacteria	7651131	32	BUPE001c01a	4152217
bupe.001	Burkholderia phenoliruptrix BR3459a uid176370	Group I	chromosome	Betaproteobacteria	7651131	21	BUPE001c01a	4152217
bupe.001	Burkholderia phenoliruptrix BR3459a uid176370	Group I	chromosome	Betaproteobacteria	7651131	10	BUPE001c02a	2713495
bupe.001	Burkholderia phenoliruptrix BR3459a uid176370	Group I	chromosome	Betaproteobacteria	7651131	7	BUPE001c02a	2713495
bupe.001	Burkholderia phenoliruptrix BR3459a uid176370	Group I	plasmid	Betaproteobacteria	7651131	24	BUPE001p01a	785419
buph.001	Burkholderia phymatum STM815 uid58699	Group I	chromosome	Betaproteobacteria	8676562	28	BUPH001c01a	3479187
buph.001	Burkholderia phymatum STM815 uid58699	Group I	chromosome	Betaproteobacteria	8676562	17	BUPH001c01a	3479187
buph.001	Burkholderia phymatum STM815 uid58699	Group I	chromosome	Betaproteobacteria	8676562	22	BUPH001c01a	3479187
buph.001	Burkholderia phymatum STM815 uid58699	Group I	chromosome	Betaproteobacteria	8676562	10	BUPH001c02a	2697374
buph.001	Burkholderia phymatum STM815 uid58699	Group I	chromosome	Betaproteobacteria	8676562	10	BUPH001c02a	2697374
bupr.001	Butyrivibrio proteoclasticus B316 uid51489	Group I	chromosome	Firmicutes	4404886	23	BUPR001c01a	3554804
bupr.001	Butyrivibrio proteoclasticus B316 uid51489	Group I	chromosome	Firmicutes	4404886	16	BUPR001c01a	3554804
bups.001	Burkholderia pseudomallei K96243 uid57733	ABC	chromosome	Betaproteobacteria	7247547	19	BUPS001c01a	4074542
bups.001	Burkholderia pseudomallei K96243 uid57733	Group I	chromosome	Betaproteobacteria	7247547	13	BUPS001c01a	4074542
bups.001	Burkholderia pseudomallei K96243 uid57733	Group I	chromosome	Betaproteobacteria	7247547	11	BUPS001c02a	3173005
bups.002	Burkholderia pseudomallei 1710b uid58391	Group I	chromosome	Betaproteobacteria	7308054	15	BUPS002c01a	4126292
bups.002	Burkholderia pseudomallei 1710b uid58391	Group I	chromosome	Betaproteobacteria	7308054	11	BUPS002c02a	3181762
bups.003	Burkholderia pseudomallei 668 uid58389	ABC	chromosome	Betaproteobacteria	7040403	21	BUPS003c01a	3912947
bups.003	Burkholderia pseudomallei 668 uid58389	Group I	chromosome	Betaproteobacteria	7040403	15	BUPS003c01a	3912947
bups.003	Burkholderia pseudomallei 668 uid58389	Group I	chromosome	Betaproteobacteria	7040403	12	BUPS003c02a	3127456
bups.004	Burkholderia pseudomallei 1106a uid58515	Group I	chromosome	Betaproteobacteria	7089249	14	BUPS004c01a	3988455
bups.004	Burkholderia pseudomallei 1106a uid58515	Group I	chromosome	Betaproteobacteria	7089249	12	BUPS004c02a	3100794
bups.005	Burkholderia pseudomallei MSHR346 uid55259	ABC	chromosome	Betaproteobacteria	4098576	21	BUPS005c01a	4098576
bups.005	Burkholderia pseudomallei MSHR346 uid55259	Group I	chromosome	Betaproteobacteria	4098576	14	BUPS005c01a	4098576
bups.006	Burkholderia pseudomallei 1026b uid162511	ABC	chromosome	Betaproteobacteria	7231415	20	BUPS006c01a	4092668
bups.006	Burkholderia pseudomallei 1026b uid162511	Group I	chromosome	Betaproteobacteria	7231415	13	BUPS006c01a	4092668
bups.006	Burkholderia pseudomallei 1026b uid162511	Group I	chromosome	Betaproteobacteria	7231415	11	BUPS006c02a	3138747
bups.007	Burkholderia pseudomallei BPC006 uid174460	Group I	chromosome	Betaproteobacteria	7155061	15	BUPS007c01a	4001777
bups.007	Burkholderia pseudomallei BPC006 uid174460	Group I	chromosome	Betaproteobacteria	7155061	12	BUPS007c02a	3153284
bups.008	Burkholderia pseudomallei MSHR305 uid213227	ABC	chromosome	Betaproteobacteria	7428072	21	BUPS008c02a	4054155
bups.008	Burkholderia pseudomallei MSHR305 uid213227	Group I	chromosome	Betaproteobacteria	7428072	11	BUPS008c01a	3373917
bups.008	Burkholderia pseudomallei MSHR305 uid213227	Group I	chromosome	Betaproteobacteria	7428072	13	BUPS008c02a	4054155
bups.009	Burkholderia pseudomallei NCTC 13179 uid226109	ABC	chromosome	Betaproteobacteria	7337157	21	BUPS009c01a	3997089
bups.009	Burkholderia pseudomallei NCTC 13179 uid226109	Group I	chromosome	Betaproteobacteria	7337157	11	BUPS009c02a	3340068
bupt.001	Burkholderia phymatum STM815 uid58699	Group I	chromosome	Betaproteobacteria	10714659	23	BUPT001c01a	4467537
bupt.001	Burkholderia phymatum STM815 uid58699	Group I	chromosome	Betaproteobacteria	10714659	33	BUPT001c01a	4467537
bupt.001	Burkholderia phymatum STM815 uid58699	Group I	chromosome	Betaproteobacteria	10714659	8	BUPT001c02a	3625999
bupt.001	Burkholderia phymatum STM815 uid58699	Group I	chromosome	Betaproteobacteria	10714659	9	BUPT001c02a	3625999
bupt.001	Burkholderia phymatum STM815 uid58699	Group I	chromosome	Betaproteobacteria	10714659	25	BUPT001c02a	3625999
burp.001	Burkholderia sp. RPE64 uid205541	ABC	chromosome	Betaproteobacteria	6964487	9	BURP001c02a	1465356
burp.001	Burkholderia sp. RPE64 uid205541	Group I	chromosome	Betaproteobacteria	6964487	68	BURP001c01a	3013410
burp.001	Burkholderia sp. RPE64 uid205541	Group I	plasmid	Betaproteobacteria	6964487	20	BURP001p01a	1275199
buth.001	Burkholderia thailandensis E264 uid58081	Group I	chromosome	Betaproteobacteria	6723972	40	BUTH001c01a	3809201
buth.001	Burkholderia thailandensis E264 uid58081	Group I	chromosome	Betaproteobacteria	6723972	11	BUTH001c02a	2914771
buth.002	Burkholderia thailandensis MSMB121 uid201037	Group I	chromosome	Betaproteobacteria	6731379	40	BUTH002c01a	3967794
buth.002	Burkholderia thailandensis MSMB121 uid201037	Group I	chromosome	Betaproteobacteria	6731379	20	BUTH002c01a	3967794
buth.002	Burkholderia thailandensis MSMB121 uid201037	Group I	chromosome	Betaproteobacteria	6731379	11	BUTH002c02a	2763585
buvi.001	Burkholderia vietnamiensis G4 uid58075	Syn_cps3	chromosome	Betaproteobacteria	8391070	13	BUVI001c03a	1241007
buvi.001	Burkholderia vietnamiensis G4 uid58075	Group I	chromosome	Betaproteobacteria	8391070	11	BUVI001c02a	2411759
buvi.001	Burkholderia vietnamiensis G4 uid58075	Group I	chromosome	Betaproteobacteria	8391070	11	BUVI001c02a	2411759
buvi.001	Burkholderia vietnamiensis G4 uid58075	Group I	chromosome	Betaproteobacteria	8391070	11	BUVI001c03a	1241007
buvi.001	Burkholderia vietnamiensis G4 uid58075	Group I	chromosome	Betaproteobacteria	8391070	27	BUVI001c03a	1241007
buxe.001	Burkholderia xenovorans LB400 uid57823	Group I	chromosome	Betaproteobacteria	9731138	29	BUXE001c01a	4895836
buxe.001	Burkholderia xenovorans LB400 uid57823	Group I	chromosome	Betaproteobacteria	9731138	25	BUXE001c01a	4895836
buxe.001	Burkholderia xenovorans LB400 uid57823	Group I	chromosome	Betaproteobacteria	9731138	37	BUXE001c01a	4895836
buxe.001	Burkholderia xenovorans LB400 uid57823	Group I	chromosome	Betaproteobacteria	9731138	9	BUXE001c02a	3363523
buxe.001	Burkholderia xenovorans LB400 uid57823	Group I	chromosome	Betaproteobacteria	9731138	24	BUXE001c02a	3363523
buxe.001	Burkholderia xenovorans LB400 uid57823	Group I	chromosome	Betaproteobacteria	9731138	8	BUXE001c02a	3363523
buxe.001	Burkholderia xenovorans LB400 uid57823	Group I	chromosome	Betaproteobacteria	9731138	24	BUXE001c03a	1471779
buyi.001	Burkholderia YI23 uid81081	Group I	chromosome	Betaproteobacteria	8896411	27	BUYI001c01a	3131280
ca17.001	Carnobacterium 17 4 uid65789	Group I	chromosome	Firmicutes	2685399	14	CA17001c01a	2635294
ca17.001	Carnobacterium 17 4 uid65789	Group I	chromosome	Firmicutes	2685399	32	CA17001c01a	2635294
ca63.001	Calothrix PCC 6303 uid183109	Group I	chromosome	Cyanobacteria	6960392	8	CA63001c01a	6767834
ca63.001	Calothrix PCC 6303 uid183109	Group I	chromosome	Cyanobacteria	6960392	7	CA63001c01a	6767834
ca75.001	Calothrix PCC 7507 uid182930	Group I	chromosome	Cyanobacteria	7023215	12	CA75001c01a	7023215
ca75.001	Calothrix PCC 7507 uid182930	Group I	chromosome	Cyanobacteria	7023215	55	CA75001c01a	7023215
ca75.001	Calothrix PCC 7507 uid182930	Group I	chromosome	Cyanobacteria	7023215	6	CA75001c01a	7023215
cacl.001	Campylobacter coli 76339	ABC	chromosome	Epsilonproteobacteria	1584486	29	CACL001c01a	1584486
cacl.002	Campylobacter coli CVM N29710	ABC	chromosome	Epsilonproteobacteria	1732055	14	CACL002c01a	1673221
cacl.003	Campylobacter coli 15-537360 uid226113	ABC	chromosome	Epsilonproteobacteria	1685020	10	CACL003c01a	1658751
cacr.001	Caulobacter crescentus CB15 uid57891	Group I	chromosome	Alphaproteobacteria	4016947	6	CACR001c01a	4016947
cacr.001	Caulobacter crescentus CB15 uid57891	Group I	chromosome	Alphaproteobacteria	4016947	8	CACR001c01a	4016947
cacr.002	Caulobacter crescentus NA1000 uid59307	Group I	chromosome	Alphaproteobacteria	4042929	6	CACR002c01a	4042929
caje.001	Campylobacter jejuni NCTC 11168 ATCC 700819 uid57587	ABC	chromosome	Epsilonproteobacteria	1641481	35	CAJE001c01a	1641481
caje.002	Campylobacter jejuni RM1221 uid57899	ABC	chromosome	Epsilonproteobacteria	1777831	22	CAJE002c01a	1777831
caje.003	Campylobacter jejuni 81 176 uid58503	ABC	chromosome	Epsilonproteobacteria	1699052	5	CAJE003c01a	1616554
caje.004	Campylobacter jejuni doylei 269 97 uid58671	ABC	chromosome	Epsilonproteobacteria	1845106	24	CAJE004c01a	1845106
caje.005	Campylobacter jejuni 81116 uid58771	ABC	chromosome	Epsilonproteobacteria	1628115	11	CAJE005c01a	1628115
caje.006	Campylobacter jejuni ICDCCJ07001 uid61249	ABC	chromosome	Epsilonproteobacteria	1708924	38	CAJE006c01a	1664840
caje.007	Campylobacter jejuni IA3902 uid159531	ABC	chromosome	Epsilonproteobacteria	1672219	16	CAJE007c01a	1635045
caje.008	Campylobacter jejuni M1 uid159535	ABC	chromosome	Epsilonproteobacteria	1616648	25	CAJE008c01a	1616648
caje.009	Campylobacter jejuni S3 uid159533	ABC	chromosome	Epsilonproteobacteria	1724586	22	CAJE009c01a	1681364
caje.010	Campylobacter jejuni NCTC 11168 BN148 uid174152	ABC	chromosome	Epsilonproteobacteria	1641481	35	CAJE010c01a	1641481
caje.011	Campylobacter jejuni PT14 uid176499	ABC	chromosome	Epsilonproteobacteria	1635252	16	CAJE011c01a	1635252
caje.012	Campylobacter jejuni subsp. jejuni 00-2425 uid219359	ABC	chromosome	Epsilonproteobacteria	1718980	31	CAJE012c01a	1718980
caje.013	Campylobacter jejuni subsp. jejuni 00-2426 uid219324	ABC	chromosome	Epsilonproteobacteria	1615143	31	CAJE013c01a	1615143
caje.014	Campylobacter jejuni subsp. jejuni 00-2538 uid219325	ABC	chromosome	Epsilonproteobacteria	1664792	30	CAJE014c01a	1664792
caje.015	Campylobacter jejuni subsp. jejuni 00-2544 uid219326	ABC	chromosome	Epsilonproteobacteria	1710056	34	CAJE015c01a	1663154
caje.016	Campylobacter jejuni 32488	ABC	chromosome	Epsilonproteobacteria	1702398	22	CAJE016c01a	1702398
caje.017	Campylobacter jejuni 4031 uid222817	ABC	chromosome	Epsilonproteobacteria	1669329	27	CAJE017c01a	1669329
cak3.001	Caulobacter K31 uid58551	ABC	chromosome	Alphaproteobacteria	5889399	9	CAK3001c01a	5477872
cak3.001	Caulobacter K31 uid58551	Group I	chromosome	Alphaproteobacteria	5889399	12	CAK3001c01a	5477872
cak3.001	Caulobacter K31 uid58551	Group I	chromosome	Alphaproteobacteria	5889399	32	CAK3001c01a	5477872
cala.001	Campylobacter lari RM2100 uid58115	ABC	chromosome	Epsilonproteobacteria	1571661	8	CALA001c01a	1525460
calg.001	Caldisphaera lagunensis DSM 15908 uid183486	Syn_cps3	chromosome	Crenarchaeota	1546846	7	CALG001c01a	1546846
caml.001	Carnobacterium maltaromaticum LMA28 uid179370	Group I	chromosome	Firmicutes	3650416	10	CAML001c01a	3650416
case.001	Caulobacter segnis ATCC 21756 uid41709	Group I	chromosome	Alphaproteobacteria	4655622	8	CASE001c01a	4655622
ceal.001	Cellulophaga algicola DSM 14237 uid62159	Group I	chromosome	Bacteroidetes	4888353	23	CEAL001c01a	4888353
cefi.001	Cellulomonas fimi ATCC 484 uid66779	Syn_cps3	chromosome	Actinobacteria	4266344	4	CEFI001c01a	4266344
cefl.001	Cellulomonas flavigena DSM 20109 uid48821	Syn_cps3	chromosome	Actinobacteria	4123179	4	CEFL001c01a	4123179
ceja.001	Cellvibrio japonicus Ueda107 uid59139	Group I	chromosome	Gammaproteobacteria	4576573	15	CEJA001c01a	4576573
ceja.001	Cellvibrio japonicus Ueda107 uid59139	Group I	chromosome	Gammaproteobacteria	4576573	51	CEJA001c01a	4576573
cely.001	Cellulophaga lytica DSM 7489 uid63401	Group I	chromosome	Bacteroidetes	3765936	37	CELY001c01a	3765936
chli.001	Chlorobium limicola DSM 245 uid58127	Group I	chromosome	Chlorobi	2763181	18	CHLI001c01a	2763181
chmi.001	Chamaesiphon PCC 6605 uid183005	Group I	chromosome	Cyanobacteria	6761765	11	CHMI001c01a	6284095
chmi.001	Chamaesiphon PCC 6605 uid183005	Group I	chromosome	Cyanobacteria	6761765	13	CHMI001c01a	6284095
chph.001	Chlorobium phaeobacteroides DSM 266 uid58133	ABC	chromosome	Chlorobi	3133902	25	CHPH001c01a	3133902
chpi.001	Chitinophaga pinensis DSM 2588 uid59113	Group I	chromosome	Bacteroidetes	9127347	11	CHPI001c01a	9127347
chpi.001	Chitinophaga pinensis DSM 2588 uid59113	Group I	chromosome	Bacteroidetes	9127347	17	CHPI001c01a	9127347
chpi.001	Chitinophaga pinensis DSM 2588 uid59113	Group I	chromosome	Bacteroidetes	9127347	19	CHPI001c01a	9127347
chsa.001	Chromohalobacter salexigens DSM 3043 uid62921	Group I	chromosome	Gammaproteobacteria	3696649	42	CHSA001c01a	3696649
chta.001	Chroococcidiopsis thermalis PCC 7203 uid183002	PGA	plasmid	Cyanobacteria	6689401	2	CHTA001p02a	370830
chta.001	Chroococcidiopsis thermalis PCC 7203 uid183002	Syn_cps3	chromosome	Cyanobacteria	6689401	6	CHTA001c01a	6315792
chta.001	Chroococcidiopsis thermalis PCC 7203 uid183002	Group I	chromosome	Cyanobacteria	6689401	9	CHTA001c01a	6315792
chta.001	Chroococcidiopsis thermalis PCC 7203 uid183002	Group I	chromosome	Cyanobacteria	6689401	10	CHTA001c01a	6315792
chta.001	Chroococcidiopsis thermalis PCC 7203 uid183002	Group I	chromosome	Cyanobacteria	6689401	36	CHTA001c01a	6315792
chta.001	Chroococcidiopsis thermalis PCC 7203 uid183002	Group I	chromosome	Cyanobacteria	6689401	11	CHTA001c01a	6315792
chta.001	Chroococcidiopsis thermalis PCC 7203 uid183002	Group I	chromosome	Cyanobacteria	6689401	13	CHTA001c01a	6315792
chta.001	Chroococcidiopsis thermalis PCC 7203 uid183002	Group I	chromosome	Cyanobacteria	6689401	12	CHTA001c01a	6315792
chth.001	Chloroherpeton thalassium ATCC 35110 uid59187	Group I	chromosome	Chlorobi	3293456	16	CHTH001c01a	3293456
chth.001	Chloroherpeton thalassium ATCC 35110 uid59187	Group I	chromosome	Chlorobi	3293456	27	CHTH001c01a	3293456
ciko.001	Citrobacter koseri ATCC BAA 895 uid58143	Group IV_s	chromosome	Gammaproteobacteria	4735357	10	CIKO001c01a	4720462
ciko.001	Citrobacter koseri ATCC BAA 895 uid58143	Group I	chromosome	Gammaproteobacteria	4735357	35	CIKO001c01a	4720462
ciro.001	Citrobacter rodentium ICC168 uid43089	Group I	chromosome	Gammaproteobacteria	5444283	43	CIRO001c01a	5346659
clac.001	Clostridium acetobutylicum ATCC 824 uid57677	Syn_cps3	chromosome	Firmicutes	4132880	5	CLAC001c01a	3940880
clac.001	Clostridium acetobutylicum ATCC 824 uid57677	Syn_cps3	chromosome	Firmicutes	4132880	2	CLAC001c01a	3940880
clac.001	Clostridium acetobutylicum ATCC 824 uid57677	Group I	chromosome	Firmicutes	4132880	34	CLAC001c01a	3940880
clac.002	Clostridium acetobutylicum EA 2018 uid159515	Syn_cps3	chromosome	Firmicutes	4132226	5	CLAC002c01a	3940230
clac.002	Clostridium acetobutylicum EA 2018 uid159515	Syn_cps3	chromosome	Firmicutes	4132226	2	CLAC002c01a	3940230
clac.002	Clostridium acetobutylicum EA 2018 uid159515	Group I	chromosome	Firmicutes	4132226	34	CLAC002c01a	3940230
clac.003	Clostridium acetobutylicum DSM 1731 uid68293	Syn_cps3	chromosome	Firmicutes	4145581	5	CLAC003c01a	3942462
clac.003	Clostridium acetobutylicum DSM 1731 uid68293	Syn_cps3	chromosome	Firmicutes	4145581	2	CLAC003c01a	3942462
clac.003	Clostridium acetobutylicum DSM 1731 uid68293	Group I	chromosome	Firmicutes	4145581	34	CLAC003c01a	3942462
clad.001	Clostridium acidurici 9a uid176126	Syn_cps3	chromosome	Firmicutes	3108248	3	CLAD001c01a	3105335
clai.001	Candidatus Cloacamonas acidaminovorans Evry uid62959	PGA	chromosome	WWE1	2246820	10	CLAI001c01a	2246820
clai.002	#N/A	PGA	chromosome	WWE1	2246820	10	CLAI002c01a	2246820
clbe.001	Clostridium beijerinckii NCIMB 8052 uid58137	Group I	chromosome	Firmicutes	6000632	30	CLBE001c01a	6000632
clbo.001	Clostridium botulinum B1 Okra uid59147	Group I	chromosome	Firmicutes	4107013	13	CLBO001c01a	3958233
clbo.002	Clostridium botulinum A3 Loch Maree uid59149	Group I	chromosome	Firmicutes	4259691	50	CLBO002c01a	3992906
clbo.004	Clostridium botulinum E3 Alaska E43 uid59157	Group I	chromosome	Firmicutes	3659644	20	CLBO004c01a	3659644
clbo.005	Clostridium botulinum A ATCC 3502 uid61579	Group I	chromosome	Firmicutes	3903260	13	CLBO005c01a	3886916
clbo.006	Clostridium botulinum A ATCC 19397 uid58927	Group I	chromosome	Firmicutes	3863450	13	CLBO006c01a	3863450
clbo.007	Clostridium botulinum F Langeland uid58929	Group I	chromosome	Firmicutes	4012918	31	CLBO007c01a	3995387
clbo.008	Clostridium botulinum A Hall uid58931	Group I	chromosome	Firmicutes	3760560	13	CLBO008c01a	3760560
clbo.009	Clostridium botulinum Ba4 657 uid59173	Group I	chromosome	Firmicutes	4257769	13	CLBO009c01a	3977794
clbo.010	Clostridium botulinum A2 Kyoto uid59229	Group I	chromosome	Firmicutes	4155278	13	CLBO010c01a	4155278
clbo.011	Clostridium botulinum BKT015925 uid66203	Group I	chromosome	Firmicutes	3207592	17	CLBO011c01a	2773157
clbo.012	Clostridium botulinum F 230613 uid159513	Group I	chromosome	Firmicutes	4010614	30	CLBO012c01a	3993083
clbo.013	Clostridium botulinum H04402 065 uid162091	Group I	chromosome	Firmicutes	3919740	12	CLBO013c01a	3919740
clca.001	Clostridium clariflavum DSM 19732 uid82345	Group I	chromosome	Firmicutes	4897678	22	CLCA001c01a	4897678
clca.001	Clostridium clariflavum DSM 19732 uid82345	Group I	chromosome	Firmicutes	4897678	25	CLCA001c01a	4897678
cllj.001	Clostridium ljungdahlii DSM 13528 uid50583	Syn_cps3	chromosome	Firmicutes	4630065	5	CLLJ001c01a	4630065
cllj.001	Clostridium ljungdahlii DSM 13528 uid50583	Group I	chromosome	Firmicutes	4630065	44	CLLJ001c01a	4630065
clno.001	Clostridium novyi NT uid58643	Group I	chromosome	Firmicutes	2547720	19	CLNO001c01a	2547720
clpa.001	Clostridium pasteurianum BC1	Group I	chromosome	Firmicutes	5044100	60	CLPA001c01a	4990707
clpe.002	Clostridium perfringens ATCC 13124 uid57901	Group I	chromosome	Firmicutes	3256683	22	CLPE002c01a	3256683
clpe.003	Clostridium perfringens SM101 uid58117	Group I	chromosome	Firmicutes	2960088	18	CLPE003c01a	2897393
clph.001	Clostridium phytofermentans ISDg uid58519	Group I	chromosome	Firmicutes	4847594	13	CLPH001c01a	4847594
clsc.001	Clostridium saccharobutylicum DSM 13864	Group I	chromosome	Firmicutes	5107814	17	CLSC001c01a	5107814
clsc.001	Clostridium saccharobutylicum DSM 13864	Group I	chromosome	Firmicutes	5107814	21	CLSC001c01a	5107814
clsh.001	Clostridium saccharoperbutylacetonicum N1-4(HMT)	Group I	chromosome	Firmicutes	6666445	54	CLSH001c01a	6530257
clsh.001	Clostridium saccharoperbutylacetonicum N1-4(HMT)	Group I	chromosome	Firmicutes	6666445	15	CLSH001c01a	6530257
clsy.001	Clostridium SY8519 uid68705	Group I	chromosome	Firmicutes	2835737	21	CLSY001c01a	2835737
clth.001	Clostridium thermocellum ATCC 27405 uid57917	Group I	chromosome	Firmicutes	3843301	28	CLTH001c01a	3843301
clth.001	Clostridium thermocellum ATCC 27405 uid57917	Group I	chromosome	Firmicutes	3843301	26	CLTH001c01a	3843301
clth.002	Clostridium thermocellum DSM 1313 uid161989	Group I	chromosome	Firmicutes	3561619	27	CLTH002c01a	3561619
clth.002	Clostridium thermocellum DSM 1313 uid161989	Group I	chromosome	Firmicutes	3561619	28	CLTH002c01a	3561619
coak.001	Coraliomargarita akajimensis DSM 45221 uid47079	Group I	chromosome	Verrucomicrobia	3750771	24	COAK001c01a	3750771
coba.001	Comamonadaceae bacterium CR	ABC	chromosome	Betaproteobacteria	2991840	21	COBA001c01a	2991840
coba.001	Comamonadaceae bacterium CR	Group I	chromosome	Betaproteobacteria	2991840	17	COBA001c01a	2991840
coco.001	Corallococcus coralloides DSM 2259 uid157997	Group I	chromosome	Deltaproteobacteria	10080619	18	COCO001c01a	10080619
coco.001	Corallococcus coralloides DSM 2259 uid157997	Group I	chromosome	Deltaproteobacteria	10080619	10	COCO001c01a	10080619
coco.001	Corallococcus coralloides DSM 2259 uid157997	Group I	chromosome	Deltaproteobacteria	10080619	25	COCO001c01a	10080619
cofu.001	Collimonas fungivorans Ter331 uid70793	Group I	chromosome	Betaproteobacteria	5186898	10	COFU001c01a	5186898
cofu.001	Collimonas fungivorans Ter331 uid70793	Group I	chromosome	Betaproteobacteria	5186898	17	COFU001c01a	5186898
cogl.004	Corynebacterium glutamicum R uid58897	Syn_cps3	chromosome	Actinobacteria	3363299	5	COGL004c01a	3314179
cogl.007	Corynebacterium glutamicum SCgG1	Syn_cps3	chromosome	Actinobacteria	3350620	5	COGL007c01a	3350620
cogl.008	Corynebacterium glutamicum SCgG2	Syn_cps3	chromosome	Actinobacteria	3350619	5	COGL008c01a	3350619
cokr.001	Corynebacterium kroppenstedtii DSM 44385 uid59411	PGA	chromosome	Actinobacteria	2446804	2	COKR001c01a	2446804
cops.001	Colwellia psychrerythraea 34H uid57855	Group I	chromosome	Gammaproteobacteria	5373180	17	COPS001c01a	5373180
cops.001	Colwellia psychrerythraea 34H uid57855	Group I	chromosome	Gammaproteobacteria	5373180	12	COPS001c01a	5373180
cops.001	Colwellia psychrerythraea 34H uid57855	Group I	chromosome	Gammaproteobacteria	5373180	28	COPS001c01a	5373180
cote.002	Comamonas testosteroni CNB 2 uid62961	ABC	chromosome	Betaproteobacteria	5464824	21	COTE002c01a	5373643
cowo.001	Conexibacter woesei DSM 14684 uid43467	Syn_cps3	chromosome	Actinobacteria	6359369	2	COWO001c01a	6359369
cowo.001	Conexibacter woesei DSM 14684 uid43467	Group I	chromosome	Actinobacteria	6359369	28	COWO001c01a	6359369
crat.001	Croceibacter atlanticus HTCC2559 uid49661	Syn_cps3	chromosome	Bacteroidetes	2952962	7	CRAT001c01a	2952962
crat.001	Croceibacter atlanticus HTCC2559 uid49661	Group I	chromosome	Bacteroidetes	2952962	25	CRAT001c01a	2952962
crcu.001	Cryptobacterium curtum DSM 15641 uid59041	Syn_cps3	chromosome	Actinobacteria	1617804	7	CRCU001c01a	1617804
crsa.001	Cronobacter sakazakii ES15 uid167045	ABC	chromosome	Gammaproteobacteria	4268675	10	CRSA001c01a	4268675
crsa.001	Cronobacter sakazakii ES15 uid167045	Group IV_s	chromosome	Gammaproteobacteria	4268675	11	CRSA001c01a	4268675
crsa.001	Cronobacter sakazakii ES15 uid167045	Group I	chromosome	Gammaproteobacteria	4268675	36	CRSA001c01a	4268675
crsa.002	Cronobacter sakazakii Sp291	ABC	chromosome	Gammaproteobacteria	4518784	9	CRSA002c01a	4344092
crsa.002	Cronobacter sakazakii Sp291	Group IV_s	chromosome	Gammaproteobacteria	4518784	11	CRSA002c01a	4344092
crsa.002	Cronobacter sakazakii Sp291	Group I	chromosome	Gammaproteobacteria	4518784	34	CRSA002c01a	4344092
crtu.001	Cronobacter turicensis z3032 uid40821	ABC	chromosome	Gammaproteobacteria	4599092	11	CRTU001c01a	4384463
crtu.001	Cronobacter turicensis z3032 uid40821	Group IV_s	chromosome	Gammaproteobacteria	4599092	11	CRTU001c01a	4384463
crtu.001	Cronobacter turicensis z3032 uid40821	Group I	chromosome	Gammaproteobacteria	4599092	36	CRTU001c01a	4384463
cume.001	Cupriavidus metallidurans CH34 uid57815	ABC	chromosome	Betaproteobacteria	6913352	11	CUME001c02a	2580084
cume.001	Cupriavidus metallidurans CH34 uid57815	Group I	chromosome	Betaproteobacteria	6913352	27	CUME001c02a	2580084
cune.001	Cupriavidus necator N 1 uid68689	Group I	chromosome	Betaproteobacteria	8480857	24	CUNE001c02a	2684606
cune.001	Cupriavidus necator N 1 uid68689	Group I	chromosome	Betaproteobacteria	8480857	26	CUNE001c02a	2684606
cuta.001	Cupriavidus taiwanensis LMG 19424 uid61615	ABC	chromosome	Betaproteobacteria	6476522	9	CUTA001c02a	2502411
cuta.001	Cupriavidus taiwanensis LMG 19424 uid61615	Group I	chromosome	Betaproteobacteria	6476522	10	CUTA001c01a	3416911
cuta.001	Cupriavidus taiwanensis LMG 19424 uid61615	Group I	chromosome	Betaproteobacteria	6476522	28	CUTA001c02a	2502411
cygr.001	Cyanobium gracile PCC 6307 uid182931	Group I	chromosome	Cyanobacteria	3342364	13	CYGR001c01a	3342364
cyhu.001	Cytophaga hutchinsonii ATCC 33406 uid57651	Group I	chromosome	Bacteroidetes	4433218	64	CYHU001c01a	4433218
cyhu.001	Cytophaga hutchinsonii ATCC 33406 uid57651	Group I	chromosome	Bacteroidetes	4433218	10	CYHU001c01a	4433218
cyma.001	Cyclobacterium marinum DSM 745 uid71485	Group I	chromosome	Bacteroidetes	6221273	12	CYMA001c01a	6221273
cyma.001	Cyclobacterium marinum DSM 745 uid71485	Group I	chromosome	Bacteroidetes	6221273	7	CYMA001c01a	6221273
cyma.001	Cyclobacterium marinum DSM 745 uid71485	Group I	chromosome	Bacteroidetes	6221273	13	CYMA001c01a	6221273
cyma.001	Cyclobacterium marinum DSM 745 uid71485	Group I	chromosome	Bacteroidetes	6221273	34	CYMA001c01a	6221273
cyma.001	Cyclobacterium marinum DSM 745 uid71485	Group I	chromosome	Bacteroidetes	6221273	15	CYMA001c01a	6221273
cysa.001	Cyanobacterium stanieri PCC 7202 uid183337	Syn_cps3	chromosome	Cyanobacteria	3163381	5	CYSA001c01a	3163381
cyst.001	Cylindrospermum stagnale PCC 7417 uid183111	Group I	chromosome	Cyanobacteria	7610589	6	CYST001c01a	7003560
cyst.001	Cylindrospermum stagnale PCC 7417 uid183111	Group I	chromosome	Cyanobacteria	7610589	16	CYST001c01a	7003560
cyst.001	Cylindrospermum stagnale PCC 7417 uid183111	Group I	chromosome	Cyanobacteria	7610589	11	CYST001c01a	7003560
cytc.004	Cyanothece PCC 7425 uid59435	Group I	chromosome	Cyanobacteria	5786110	9	CYTC004c01a	5374574
cytc.004	Cyanothece PCC 7425 uid59435	Group I	chromosome	Cyanobacteria	5786110	13	CYTC004c01a	5374574
cytc.004	Cyanothece PCC 7425 uid59435	Group I	chromosome	Cyanobacteria	5786110	26	CYTC004c01a	5374574
cytc.006	Cyanothece PCC 7822 uid52547	Syn_cps3	chromosome	Cyanobacteria	7841948	10	CYTC006c01a	6091620
cytc.006	Cyanothece PCC 7822 uid52547	Group I	chromosome	Cyanobacteria	7841948	8	CYTC006c01a	6091620
deaf.001	Desulfovibrio africanus Walvis Bay uid66847	Group I	chromosome	Deltaproteobacteria	4200534	12	DEAF001c01a	4200534
deaf.001	Desulfovibrio africanus Walvis Bay uid66847	Group I	chromosome	Deltaproteobacteria	4200534	8	DEAF001c01a	4200534
deai.001	Desulfosporosinus acidiphilus SJ4 uid156759	Group I	chromosome	Firmicutes	4991181	25	DEAI001c01a	4926837
deak.001	Desulfurivibrio alkaliphilus AHT2 uid49487	Group I	chromosome	Deltaproteobacteria	3097763	44	DEAK001c01a	3097763
deao.001	Desulfobacca acetoxidans DSM 11109 uid65785	Group I	chromosome	Deltaproteobacteria	3282536	12	DEAO001c01a	3282536
deao.001	Desulfobacca acetoxidans DSM 11109 uid65785	Group I	chromosome	Deltaproteobacteria	3282536	4	DEAO001c01a	3282536
dear.001	Dechloromonas aromatica RCB uid58025	Group I	chromosome	Betaproteobacteria	4501104	28	DEAR001c01a	4501104
deax.001	Desulfotomaculum acetoxidans DSM 771 uid59109	Group I	chromosome	Firmicutes	4545624	59	DEAX001c01a	4545624
deba.001	Desulfomicrobium baculatum DSM 4028 uid59217	Group I	chromosome	Deltaproteobacteria	3942657	13	DEBA001c01a	3942657
deba.001	Desulfomicrobium baculatum DSM 4028 uid59217	Group I	chromosome	Deltaproteobacteria	3942657	18	DEBA001c01a	3942657
debr.001	Desulfarculus baarsii DSM 2075 uid51371	Group I	chromosome	Deltaproteobacteria	3655731	21	DEBR001c01a	3655731
dede.001	Desulfovibrio alaskensis G20 uid57941	Group I	chromosome	Deltaproteobacteria	3730232	17	DEDE001c01a	3730232
dedu.001	Desulfovibrio desulfuricans ND132 uid63159	Group I	chromosome	Deltaproteobacteria	3858580	24	DEDU001c01a	3858580
defe.001	Desulfurococcus fermentans DSM 16532 uid75119	Syn_cps3	chromosome	Crenarchaeota	1384116	2	DEFE001c01a	1384116
dege.001	Deinococcus geothermalis DSM 11300 uid58275	Group I	chromosome	Deinococcus-Thermus	3247018	12	DEGE001c01a	2467205
deha.001	Desulfitobacterium hafniense Y51 uid58605	PGA	chromosome	Firmicutes	5727534	2	DEHA001c01a	5727534
deha.002	Desulfitobacterium hafniense DCB 2 uid57749	PGA	chromosome	Firmicutes	5279134	2	DEHA002c01a	5279134
dema.001	Desulfovibrio magneticus RS 1 uid59309	Group I	chromosome	Deltaproteobacteria	5315620	22	DEMA001c01a	5248049
deme.001	Desulfosporosinus meridiei DSM 13257 uid75097	Group I	chromosome	Firmicutes	4873567	70	DEME001c01a	4873567
demu.001	Desulfurococcus mucosus DSM 2162 uid62227	Syn_cps3	chromosome	Crenarchaeota	1314639	3	DEMU001c01a	1314639
deor.001	Desulfosporosinus orientis DSM 765 uid82939	Group I	chromosome	Firmicutes	5863081	42	DEOR001c01a	5863081
deor.001	Desulfosporosinus orientis DSM 765 uid82939	Group I	chromosome	Firmicutes	5863081	24	DEOR001c01a	5863081
depr.001	Desulfobulbus propionicus DSM 2032 uid62265	Group I	chromosome	Deltaproteobacteria	3851869	31	DEPR001c01a	3851869
deps.001	Desulfotalea psychrophila LSv54 uid58153	Group I	plasmid	Deltaproteobacteria	3659634	36	DEPS001p01a	121587
dept.001	Deinococcus proteolyticus MRP uid63399	Group I	plasmid	Deinococcus-Thermus	2886836	9	DEPT001p04a	132270
deru.001	Desulfotomaculum ruminis DSM 2154 uid67507	Syn_cps3	chromosome	Firmicutes	3969014	3	DERU001c01a	3969014
desa.001	Desulfovibrio salexigens DSM 2638 uid59223	Group I	chromosome	Deltaproteobacteria	4289847	13	DESA001c01a	4289847
desl.001	Desulfocapsa sulfexigens DSM 10523	Group I	chromosome	Deltaproteobacteria	4023512	31	DESL001c01a	3986761
desl.001	Desulfocapsa sulfexigens DSM 10523	Group I	chromosome	Deltaproteobacteria	4023512	18	DESL001c01a	3986761
deti.001	Desulfomonile tiedjei DSM 6799 uid168320	Group I	chromosome	Deltaproteobacteria	6527027	18	DETI001c01a	6500104
deti.001	Desulfomonile tiedjei DSM 6799 uid168320	Group I	chromosome	Deltaproteobacteria	6527027	10	DETI001c01a	6500104
deto.001	Desulfobacula toluolica Tol2 uid175777	Group I	chromosome	Deltaproteobacteria	5197905	33	DETO001c01a	5197905
deto.001	Desulfobacula toluolica Tol2 uid175777	Group I	chromosome	Deltaproteobacteria	5197905	26	DETO001c01a	5197905
devu.001	Desulfovibrio vulgaris Hildenborough uid57645	Group I	plasmid	Deltaproteobacteria	3773159	18	DEVU001p01a	202301
devu.002	Desulfovibrio vulgaris DP4 uid58679	ABC	chromosome	Deltaproteobacteria	3661391	17	DEVU002c01a	3462887
devu.002	Desulfovibrio vulgaris DP4 uid58679	Group I	plasmid	Deltaproteobacteria	3661391	18	DEVU002p01a	198504
devu.003	Desulfovibrio vulgaris Miyazaki F uid59089	Group I	chromosome	Deltaproteobacteria	4040304	18	DEVU003c01a	4040304
devu.004	Desulfovibrio vulgaris RCH1 uid161961	Group I	plasmid	Deltaproteobacteria	3734357	19	DEVU004p01a	202305
dida.002	Dickeya dadantii Ech586 uid42519	Group I	chromosome	Gammaproteobacteria	4818394	20	DIDA002c01a	4818394
dida.003	Dickeya dadantii 3937 uid52537	Group I	chromosome	Gammaproteobacteria	4922802	19	DIDA003c01a	4922802
dish.001	Dinoroseobacter shibae DFL 12 uid58707	Syn_cps3	chromosome	Alphaproteobacteria	4417868	5	DISH001c01a	3789584
dish.001	Dinoroseobacter shibae DFL 12 uid58707	Group I	plasmid	Alphaproteobacteria	4417868	36	DISH001p04a	86208
dize.001	Dickeya zeae Ech1591 uid59297	Group I	chromosome	Gammaproteobacteria	4813854	20	DIZE001c01a	4813854
dyfe.001	Dyadobacter fermentans DSM 18053 uid59049	Group I	chromosome	Bacteroidetes	6967790	21	DYFE001c01a	6967790
dyfe.001	Dyadobacter fermentans DSM 18053 uid59049	Group I	chromosome	Bacteroidetes	6967790	25	DYFE001c01a	6967790
dyfe.001	Dyadobacter fermentans DSM 18053 uid59049	Group I	chromosome	Bacteroidetes	6967790	21	DYFE001c01a	6967790
ecvi.001	Echinicola vietnamensis DSM 17526 uid184076	Group I	chromosome	Bacteroidetes	5608040	14	ECVI001c01a	5608040
ecvi.001	Echinicola vietnamensis DSM 17526 uid184076	Group I	chromosome	Bacteroidetes	5608040	24	ECVI001c01a	5608040
ecvi.001	Echinicola vietnamensis DSM 17526 uid184076	Group I	chromosome	Bacteroidetes	5608040	22	ECVI001c01a	5608040
egle.001	Eggerthella lenta DSM 2243 uid59079	Group I	chromosome	Actinobacteria	3632260	34	EGLE001c01a	3632260
egyy.001	Eggerthella YY7918 uid68707	Group I	chromosome	Actinobacteria	3123671	21	EGYY001c01a	3123671
emol.001	Emticicia oligotrophica DSM 17448 uid177079	Group I	chromosome	Bacteroidetes	5220361	14	EMOL001c01a	4798158
enae.001	Enterobacter aerogenes KCTC 2190 uid68103	Group I	chromosome	Gammaproteobacteria	5280350	36	ENAE001c01a	5280350
enae.002	Enterobacter aerogenes EA1509E	ABC	chromosome	Gammaproteobacteria	5591105	32	ENAE002c01a	5419609
enae.002	Enterobacter aerogenes EA1509E	Group I	chromosome	Gammaproteobacteria	5591105	32	ENAE002c01a	5419609
enas.001	Enterobacter asburiae LF7a uid72793	Group IV_s	chromosome	Gammaproteobacteria	5012132	9	ENAS001c01a	4812833
enas.001	Enterobacter asburiae LF7a uid72793	Group I	chromosome	Gammaproteobacteria	5012132	45	ENAS001c01a	4812833
enas.001	Enterobacter asburiae LF7a uid72793	Group I	chromosome	Gammaproteobacteria	5012132	5	ENAS001c01a	4812833
enba.001	Enterobacteriaceae bacterium FGI 57 uid185181	Group I	chromosome	Gammaproteobacteria	4762179	45	ENBA001c01a	4762179
enca.001	Enterococcus casseliflavus EC20	Group I	chromosome	Firmicutes	3427276	17	ENCA001c01a	3427276
encl.001	Enterobacter cloacae ATCC 13047 uid48363	Group IV_s	chromosome	Gammaproteobacteria	5598796	9	ENCL001c01a	5314581
encl.001	Enterobacter cloacae ATCC 13047 uid48363	Group I	chromosome	Gammaproteobacteria	5598796	48	ENCL001c01a	5314581
encl.001	Enterobacter cloacae ATCC 13047 uid48363	Group I	chromosome	Gammaproteobacteria	5598796	5	ENCL001c01a	5314581
encl.002	Enterobacter cloacae SCF1 uid59969	ABC	chromosome	Gammaproteobacteria	4814049	11	ENCL002c01a	4814049
encl.002	Enterobacter cloacae SCF1 uid59969	Group I	chromosome	Gammaproteobacteria	4814049	48	ENCL002c01a	4814049
encl.003	Enterobacter cloacae EcWSU1 uid80739	Group IV_s	chromosome	Gammaproteobacteria	4798091	9	ENCL003c01a	4734438
encl.003	Enterobacter cloacae EcWSU1 uid80739	Group I	chromosome	Gammaproteobacteria	4798091	43	ENCL003c01a	4734438
encl.003	Enterobacter cloacae EcWSU1 uid80739	Group I	chromosome	Gammaproteobacteria	4798091	5	ENCL003c01a	4734438
encl.004	Enterobacter cloacae dissolvens SDM uid168997	Group I	chromosome	Gammaproteobacteria	4968248	43	ENCL004c01a	4968248
encl.004	Enterobacter cloacae dissolvens SDM uid168997	Group I	chromosome	Gammaproteobacteria	4968248	5	ENCL004c01a	4968248
encl.005	Enterobacter cloacae ENHKU01 uid172463	Group IV_s	chromosome	Gammaproteobacteria	4726582	9	ENCL005c01a	4726582
encl.005	Enterobacter cloacae ENHKU01 uid172463	Group I	chromosome	Gammaproteobacteria	4726582	47	ENCL005c01a	4726582
encl.005	Enterobacter cloacae ENHKU01 uid172463	Group I	chromosome	Gammaproteobacteria	4726582	5	ENCL005c01a	4726582
enfa.004	Enterococcus faecalis D32 uid171261	Group I	chromosome	Firmicutes	3062505	15	ENFA004c01a	2987450
enfe.001	Enterococcus faecium DO uid55353	Group I	chromosome	Firmicutes	3052572	28	ENFE001c01a	2698137
enfe.002	Enterococcus faecium Aus0004 uid87025	Group I	chromosome	Firmicutes	3019780	16	ENFE002c01a	2955294
enfe.003	Enterococcus faecium Aus0085	Group I	chromosome	Firmicutes	3239275	33	ENFE003c01a	2994661
enfe.004	Enterococcus faecium NRRL B-2354 uid188477	Group I	chromosome	Firmicutes	2849891	14	ENFE004c01a	2635572
enhi.001	Enterococcus hirae ATCC 9790 uid70619	Syn_cps3	chromosome	Firmicutes	2856440	4	ENHI001c01a	2827741
enhi.001	Enterococcus hirae ATCC 9790 uid70619	Group I	chromosome	Firmicutes	2856440	16	ENHI001c01a	2827741
enr4.001	Enterobacter sp. R4-368 uid208672	Group I	chromosome	Gammaproteobacteria	5155034	48	ENR4001c01a	5039027
ensa.001	Cronobacter sakazakii ATCC BAA 894 uid58145	ABC	chromosome	Gammaproteobacteria	4530777	12	ENSA001c01a	4368373
ensa.001	Cronobacter sakazakii ATCC BAA 894 uid58145	Group IV_s	chromosome	Gammaproteobacteria	4530777	11	ENSA001c01a	4368373
ensa.001	Cronobacter sakazakii ATCC BAA 894 uid58145	Group I	chromosome	Gammaproteobacteria	4530777	35	ENSA001c01a	4368373
ensp.001	Enterobacter 638 uid58727	Group I	chromosome	Gammaproteobacteria	4676461	46	ENSP001c01a	4518712
ensp.001	Enterobacter 638 uid58727	Group I	chromosome	Gammaproteobacteria	4676461	5	ENSP001c01a	4518712
eram.001	Erwinia amylovora ATCC 49946 uid46943	Group I	chromosome	Gammaproteobacteria	3905604	23	ERAM001c01a	3805874
eram.002	Erwinia amylovora CFBP1430 uid46839	Group I	chromosome	Gammaproteobacteria	3833832	23	ERAM002c01a	3805573
erbi.001	Erwinia billingiae Eb661 uid50547	Group I	chromosome	Gammaproteobacteria	5372268	24	ERBI001c01a	5100167
erca.001	Pectobacterium atrosepticum SCRI1043 uid57957	Group I	chromosome	Gammaproteobacteria	5064019	27	ERCA001c01a	5064019
erej.001	Erwinia Ejp617 uid159955	Group I	chromosome	Gammaproteobacteria	3957675	19	EREJ001c01a	3909168
erli.001	Erythrobacter litoralis HTCC2594 uid58299	Group I	chromosome	Alphaproteobacteria	3052398	15	ERLI001c01a	3052398
erli.001	Erythrobacter litoralis HTCC2594 uid58299	Group I	chromosome	Alphaproteobacteria	3052398	39	ERLI001c01a	3052398
erpy.001	Erwinia pyrifoliae Ep1 96 uid40659	Group I	chromosome	Gammaproteobacteria	4072846	23	ERPY001c01a	4026322
erpy.002	Erwinia pyrifoliae DSM 12163 uid159693	Group I	chromosome	Gammaproteobacteria	4072827	23	ERPY002c01a	4026286
erta.001	Erwinia tasmaniensis Et1 99 uid59029	Group I	chromosome	Gammaproteobacteria	4067864	23	ERTA001c01a	3883467
esbl.001	Escherichia blattae DSM 4481 uid165043	Group IV_e	chromosome	Gammaproteobacteria	4158725	13	ESBL001c01a	4158725
esbl.001	Escherichia blattae DSM 4481 uid165043	Group I	chromosome	Gammaproteobacteria	4158725	11	ESBL001c01a	4158725
esco.001	Escherichia coli K 12 substr MG1655 uid57779	Group IV_e	chromosome	Gammaproteobacteria	4639675	7	ESCO001c01a	4639675
esco.001	Escherichia coli K 12 substr MG1655 uid57779	Group IV_s	chromosome	Gammaproteobacteria	4639675	10	ESCO001c01a	4639675
esco.001	Escherichia coli K 12 substr MG1655 uid57779	Group I	chromosome	Gammaproteobacteria	4639675	35	ESCO001c01a	4639675
esco.002	Escherichia coli O157 H7 Sakai uid57781	Group IV_e	chromosome	Gammaproteobacteria	5594477	7	ESCO002c01a	5498450
esco.002	Escherichia coli O157 H7 Sakai uid57781	Group IV_s	chromosome	Gammaproteobacteria	5594477	11	ESCO002c01a	5498450
esco.002	Escherichia coli O157 H7 Sakai uid57781	Group I	chromosome	Gammaproteobacteria	5594477	48	ESCO002c01a	5498450
esco.003	Escherichia coli O157 H7 EDL933 uid57831	Group IV_e	chromosome	Gammaproteobacteria	5620522	7	ESCO003c01a	5528445
esco.003	Escherichia coli O157 H7 EDL933 uid57831	Group IV_s	chromosome	Gammaproteobacteria	5620522	11	ESCO003c01a	5528445
esco.003	Escherichia coli O157 H7 EDL933 uid57831	Group I	chromosome	Gammaproteobacteria	5620522	37	ESCO003c01a	5528445
esco.004	Escherichia coli CFT073 uid57915	ABC	chromosome	Gammaproteobacteria	5231428	13	ESCO004c01a	5231428
esco.004	Escherichia coli CFT073 uid57915	Group I	chromosome	Gammaproteobacteria	5231428	36	ESCO004c01a	5231428
esco.005	Escherichia coli IAI39 uid59381	ABC	chromosome	Gammaproteobacteria	5132068	13	ESCO005c01a	5132068
esco.005	Escherichia coli IAI39 uid59381	Group IV_s	chromosome	Gammaproteobacteria	5132068	10	ESCO005c01a	5132068
esco.005	Escherichia coli IAI39 uid59381	Group I	chromosome	Gammaproteobacteria	5132068	48	ESCO005c01a	5132068
esco.006	Escherichia coli K 12 substr W3110 uid161931	Group IV_e	chromosome	Gammaproteobacteria	4646332	7	ESCO006c01a	4646332
esco.006	Escherichia coli K 12 substr W3110 uid161931	Group IV_s	chromosome	Gammaproteobacteria	4646332	10	ESCO006c01a	4646332
esco.006	Escherichia coli K 12 substr W3110 uid161931	Group I	chromosome	Gammaproteobacteria	4646332	35	ESCO006c01a	4646332
esco.007	Escherichia coli UTI89 uid58541	ABC	chromosome	Gammaproteobacteria	5179971	14	ESCO007c01a	5065741
esco.007	Escherichia coli UTI89 uid58541	Group I	chromosome	Gammaproteobacteria	5179971	37	ESCO007c01a	5065741
esco.008	Escherichia coli 536 uid58531	ABC	chromosome	Gammaproteobacteria	4938920	17	ESCO008c01a	4938920
esco.008	Escherichia coli 536 uid58531	Group I	chromosome	Gammaproteobacteria	4938920	33	ESCO008c01a	4938920
esco.009	Escherichia coli APEC O1 uid58623	ABC	chromosome	Gammaproteobacteria	5497653	14	ESCO009c01a	5082025
esco.009	Escherichia coli APEC O1 uid58623	Group I	chromosome	Gammaproteobacteria	5497653	29	ESCO009c01a	5082025
esco.010	Escherichia coli UMN026 uid62981	ABC	chromosome	Gammaproteobacteria	5358200	16	ESCO010c01a	5202090
esco.010	Escherichia coli UMN026 uid62981	Group IV_s	chromosome	Gammaproteobacteria	5358200	10	ESCO010c01a	5202090
esco.010	Escherichia coli UMN026 uid62981	Group I	chromosome	Gammaproteobacteria	5358200	39	ESCO010c01a	5202090
esco.011	Escherichia coli 55989 uid59383	Group IV_e	chromosome	Gammaproteobacteria	5154862	8	ESCO011c01a	5154862
esco.011	Escherichia coli 55989 uid59383	Group I	chromosome	Gammaproteobacteria	5154862	33	ESCO011c01a	5154862
esco.012	Escherichia coli ED1a uid59379	ABC	chromosome	Gammaproteobacteria	5209548	10	ESCO012c01a	5209548
esco.012	Escherichia coli ED1a uid59379	Group IV_s	chromosome	Gammaproteobacteria	5209548	11	ESCO012c01a	5209548
esco.012	Escherichia coli ED1a uid59379	Group I	chromosome	Gammaproteobacteria	5209548	42	ESCO012c01a	5209548
esco.013	Escherichia coli S88 uid62979	ABC	chromosome	Gammaproteobacteria	5166121	13	ESCO013c01a	5032268
esco.013	Escherichia coli S88 uid62979	Group I	chromosome	Gammaproteobacteria	5166121	33	ESCO013c01a	5032268
esco.014	Escherichia coli IAI1 uid59377	Group IV_e	chromosome	Gammaproteobacteria	4700560	7	ESCO014c01a	4700560
esco.014	Escherichia coli IAI1 uid59377	Group IV_s	chromosome	Gammaproteobacteria	4700560	10	ESCO014c01a	4700560
esco.014	Escherichia coli IAI1 uid59377	Group I	chromosome	Gammaproteobacteria	4700560	41	ESCO014c01a	4700560
esco.015	Escherichia coli O157 H7 EC4115 uid59091	Group IV_e	chromosome	Gammaproteobacteria	5704171	7	ESCO015c01a	5572075
esco.015	Escherichia coli O157 H7 EC4115 uid59091	Group IV_s	chromosome	Gammaproteobacteria	5704171	11	ESCO015c01a	5572075
esco.015	Escherichia coli O157 H7 EC4115 uid59091	Group I	chromosome	Gammaproteobacteria	5704171	47	ESCO015c01a	5572075
esco.016	Escherichia coli HS uid58393	Group IV_e	chromosome	Gammaproteobacteria	4643538	6	ESCO016c01a	4643538
esco.016	Escherichia coli HS uid58393	Group I	chromosome	Gammaproteobacteria	4643538	35	ESCO016c01a	4643538
esco.017	Escherichia coli E24377A uid58395	Group IV_e	chromosome	Gammaproteobacteria	5249288	7	ESCO017c01a	4979619
esco.017	Escherichia coli E24377A uid58395	Group IV_s	chromosome	Gammaproteobacteria	5249288	10	ESCO017c01a	4979619
esco.017	Escherichia coli E24377A uid58395	Group I	chromosome	Gammaproteobacteria	5249288	38	ESCO017c01a	4979619
esco.018	Escherichia coli K 12 substr DH10B uid58979	Group IV_e	chromosome	Gammaproteobacteria	4686137	7	ESCO018c01a	4686137
esco.018	Escherichia coli K 12 substr DH10B uid58979	Group IV_s	chromosome	Gammaproteobacteria	4686137	10	ESCO018c01a	4686137
esco.018	Escherichia coli K 12 substr DH10B uid58979	Group I	chromosome	Gammaproteobacteria	4686137	35	ESCO018c01a	4686137
esco.019	Escherichia coli SMS 3 5 uid58919	ABC	chromosome	Gammaproteobacteria	5215377	14	ESCO019c01a	5068389
esco.019	Escherichia coli SMS 3 5 uid58919	Group IV_s	chromosome	Gammaproteobacteria	5215377	10	ESCO019c01a	5068389
esco.019	Escherichia coli SMS 3 5 uid58919	Group I	chromosome	Gammaproteobacteria	5215377	34	ESCO019c01a	5068389
esco.020	Escherichia coli O127 H6 E2348 69 uid59343	Group IV_e	chromosome	Gammaproteobacteria	5069678	7	ESCO020c01a	4965553
esco.020	Escherichia coli O127 H6 E2348 69 uid59343	Group I	chromosome	Gammaproteobacteria	5069678	37	ESCO020c01a	4965553
esco.021	Escherichia coli ATCC 8739 uid58783	Group IV_e	chromosome	Gammaproteobacteria	4746218	7	ESCO021c01a	4746218
esco.021	Escherichia coli ATCC 8739 uid58783	Group I	chromosome	Gammaproteobacteria	4746218	44	ESCO021c01a	4746218
esco.022	Escherichia coli SE11 uid59425	Group IV_e	chromosome	Gammaproteobacteria	5155626	7	ESCO022c01a	4887515
esco.022	Escherichia coli SE11 uid59425	Group IV_s	chromosome	Gammaproteobacteria	5155626	10	ESCO022c01a	4887515
esco.022	Escherichia coli SE11 uid59425	Group I	chromosome	Gammaproteobacteria	5155626	36	ESCO022c01a	4887515
esco.023	Escherichia coli BW2952 uid59391	Group IV_e	chromosome	Gammaproteobacteria	4578159	7	ESCO023c01a	4578159
esco.023	Escherichia coli BW2952 uid59391	Group IV_s	chromosome	Gammaproteobacteria	4578159	10	ESCO023c01a	4578159
esco.023	Escherichia coli BW2952 uid59391	Group I	chromosome	Gammaproteobacteria	4578159	35	ESCO023c01a	4578159
esco.024	Escherichia coli B REL606 uid58803	ABC	chromosome	Gammaproteobacteria	4629812	15	ESCO024c01a	4629812
esco.024	Escherichia coli B REL606 uid58803	Group IV_e	chromosome	Gammaproteobacteria	4629812	7	ESCO024c01a	4629812
esco.024	Escherichia coli B REL606 uid58803	Group IV_s	chromosome	Gammaproteobacteria	4629812	10	ESCO024c01a	4629812
esco.024	Escherichia coli B REL606 uid58803	Group I	chromosome	Gammaproteobacteria	4629812	49	ESCO024c01a	4629812
esco.025	Escherichia coli BL21 Gold DE3 pLysS AG uid59245	Group IV_e	chromosome	Gammaproteobacteria	4570938	7	ESCO025c01a	4570938
esco.025	Escherichia coli BL21 Gold DE3 pLysS AG uid59245	Group IV_s	chromosome	Gammaproteobacteria	4570938	10	ESCO025c01a	4570938
esco.025	Escherichia coli BL21 Gold DE3 pLysS AG uid59245	Group I	chromosome	Gammaproteobacteria	4570938	48	ESCO025c01a	4570938
esco.026	Escherichia coli BL21 DE3 uid161949	ABC	chromosome	Gammaproteobacteria	4558947	14	ESCO026c01a	4558947
esco.026	Escherichia coli BL21 DE3 uid161949	Group IV_e	chromosome	Gammaproteobacteria	4558947	7	ESCO026c01a	4558947
esco.026	Escherichia coli BL21 DE3 uid161949	Group IV_s	chromosome	Gammaproteobacteria	4558947	10	ESCO026c01a	4558947
esco.026	Escherichia coli BL21 DE3 uid161949	Group I	chromosome	Gammaproteobacteria	4558947	48	ESCO026c01a	4558947
esco.027	Escherichia coli O26 H11 11368 uid41021	Group IV_e	chromosome	Gammaproteobacteria	5855531	7	ESCO027c01a	5697240
esco.027	Escherichia coli O26 H11 11368 uid41021	Group IV_s	chromosome	Gammaproteobacteria	5855531	10	ESCO027c01a	5697240
esco.027	Escherichia coli O26 H11 11368 uid41021	Group I	chromosome	Gammaproteobacteria	5855531	36	ESCO027c01a	5697240
esco.028	Escherichia coli O157 H7 TW14359 uid59235	Group IV_e	chromosome	Gammaproteobacteria	5622737	7	ESCO028c01a	5528136
esco.028	Escherichia coli O157 H7 TW14359 uid59235	Group IV_s	chromosome	Gammaproteobacteria	5622737	11	ESCO028c01a	5528136
esco.028	Escherichia coli O157 H7 TW14359 uid59235	Group I	chromosome	Gammaproteobacteria	5622737	38	ESCO028c01a	5528136
esco.029	Escherichia coli O111 H 11128 uid41023	Group IV_e	chromosome	Gammaproteobacteria	5766081	7	ESCO029c01a	5371077
esco.029	Escherichia coli O111 H 11128 uid41023	Group IV_s	chromosome	Gammaproteobacteria	5766081	10	ESCO029c01a	5371077
esco.029	Escherichia coli O111 H 11128 uid41023	Group I	chromosome	Gammaproteobacteria	5766081	25	ESCO029c01a	5371077
esco.030	Escherichia coli O103 H2 12009 uid41013	Group IV_e	chromosome	Gammaproteobacteria	5524860	7	ESCO030c01a	5449314
esco.030	Escherichia coli O103 H2 12009 uid41013	Group IV_s	chromosome	Gammaproteobacteria	5524860	10	ESCO030c01a	5449314
esco.030	Escherichia coli O103 H2 12009 uid41013	Group I	chromosome	Gammaproteobacteria	5524860	36	ESCO030c01a	5449314
esco.031	Escherichia coli 042 uid161985	ABC	chromosome	Gammaproteobacteria	5355323	11	ESCO031c01a	5241977
esco.031	Escherichia coli 042 uid161985	Group IV_s	chromosome	Gammaproteobacteria	5355323	11	ESCO031c01a	5241977
esco.031	Escherichia coli 042 uid161985	Group I	chromosome	Gammaproteobacteria	5355323	30	ESCO031c01a	5241977
esco.032	Escherichia coli O55 H7 CB9615 uid46655	Group IV_e	chromosome	Gammaproteobacteria	5452353	7	ESCO032c01a	5386352
esco.032	Escherichia coli O55 H7 CB9615 uid46655	Group IV_s	chromosome	Gammaproteobacteria	5452353	11	ESCO032c01a	5386352
esco.032	Escherichia coli O55 H7 CB9615 uid46655	Group I	chromosome	Gammaproteobacteria	5452353	38	ESCO032c01a	5386352
esco.033	Escherichia coli UMNK88 uid161991	Group IV_e	chromosome	Gammaproteobacteria	5666764	7	ESCO033c01a	5186416
esco.033	Escherichia coli UMNK88 uid161991	Group IV_s	chromosome	Gammaproteobacteria	5666764	10	ESCO033c01a	5186416
esco.033	Escherichia coli UMNK88 uid161991	Group I	chromosome	Gammaproteobacteria	5666764	33	ESCO033c01a	5186416
esco.034	Escherichia coli SE15 uid161939	ABC	chromosome	Gammaproteobacteria	4839683	13	ESCO034c01a	4717338
esco.034	Escherichia coli SE15 uid161939	Group IV_s	chromosome	Gammaproteobacteria	4839683	11	ESCO034c01a	4717338
esco.034	Escherichia coli SE15 uid161939	Group I	chromosome	Gammaproteobacteria	4839683	35	ESCO034c01a	4717338
esco.035	Escherichia coli ABU 83972 uid161975	ABC	chromosome	Gammaproteobacteria	5132961	13	ESCO035c01a	5131397
esco.035	Escherichia coli ABU 83972 uid161975	Group I	chromosome	Gammaproteobacteria	5132961	40	ESCO035c01a	5131397
esco.036	Escherichia coli O83 H1 NRG 857C uid161987	ABC	chromosome	Gammaproteobacteria	4894879	14	ESCO036c01a	4747819
esco.036	Escherichia coli O83 H1 NRG 857C uid161987	Group I	chromosome	Gammaproteobacteria	4894879	31	ESCO036c01a	4747819
esco.037	Escherichia coli IHE3034 uid162007	ABC	chromosome	Gammaproteobacteria	5108383	13	ESCO037c01a	5108383
esco.037	Escherichia coli IHE3034 uid162007	Group I	chromosome	Gammaproteobacteria	5108383	34	ESCO037c01a	5108383
esco.038	Escherichia coli UM146 uid162043	ABC	chromosome	Gammaproteobacteria	5107563	13	ESCO038c01a	4993013
esco.038	Escherichia coli UM146 uid162043	Group I	chromosome	Gammaproteobacteria	5107563	35	ESCO038c01a	4993013
esco.040	Escherichia coli LF82 uid161965	ABC	chromosome	Gammaproteobacteria	4773108	14	ESCO040c01a	4773108
esco.040	Escherichia coli LF82 uid161965	Group I	chromosome	Gammaproteobacteria	4773108	32	ESCO040c01a	4773108
esco.041	Escherichia coli ETEC H10407 uid161993	Group IV_e	chromosome	Gammaproteobacteria	5325888	7	ESCO041c01a	5153435
esco.041	Escherichia coli ETEC H10407 uid161993	Group IV_s	chromosome	Gammaproteobacteria	5325888	11	ESCO041c01a	5153435
esco.041	Escherichia coli ETEC H10407 uid161993	Group I	chromosome	Gammaproteobacteria	5325888	35	ESCO041c01a	5153435
esco.042	Escherichia coli BL21 DE3 uid161947	ABC	chromosome	Gammaproteobacteria	4558953	15	ESCO042c01a	4558953
esco.042	Escherichia coli BL21 DE3 uid161947	Group IV_e	chromosome	Gammaproteobacteria	4558953	7	ESCO042c01a	4558953
esco.042	Escherichia coli BL21 DE3 uid161947	Group IV_s	chromosome	Gammaproteobacteria	4558953	10	ESCO042c01a	4558953
esco.042	Escherichia coli BL21 DE3 uid161947	Group I	chromosome	Gammaproteobacteria	4558953	49	ESCO042c01a	4558953
esco.043	Escherichia coli DH1 uid161951	Group IV_e	chromosome	Gammaproteobacteria	4630707	7	ESCO043c01a	4630707
esco.043	Escherichia coli DH1 uid161951	Group IV_s	chromosome	Gammaproteobacteria	4630707	10	ESCO043c01a	4630707
esco.043	Escherichia coli DH1 uid161951	Group I	chromosome	Gammaproteobacteria	4630707	35	ESCO043c01a	4630707
esco.044	Escherichia coli W uid162011	Group IV_e	chromosome	Gammaproteobacteria	5008864	7	ESCO044c01a	4900968
esco.044	Escherichia coli W uid162011	Group IV_s	chromosome	Gammaproteobacteria	5008864	10	ESCO044c01a	4900968
esco.044	Escherichia coli W uid162011	Group I	chromosome	Gammaproteobacteria	5008864	33	ESCO044c01a	4900968
esco.045	Escherichia coli DH1 uid162051	Group IV_e	chromosome	Gammaproteobacteria	4621430	7	ESCO045c01a	4621430
esco.045	Escherichia coli DH1 uid162051	Group IV_s	chromosome	Gammaproteobacteria	4621430	10	ESCO045c01a	4621430
esco.045	Escherichia coli DH1 uid162051	Group I	chromosome	Gammaproteobacteria	4621430	37	ESCO045c01a	4621430
esco.046	Escherichia coli NA114 uid162139	ABC	chromosome	Gammaproteobacteria	4971461	8	ESCO046c01a	4971461
esco.046	Escherichia coli NA114 uid162139	Group I	chromosome	Gammaproteobacteria	4971461	24	ESCO046c01a	4971461
esco.047	Escherichia coli KO11FL uid52593	Group IV_e	chromosome	Gammaproteobacteria	5029323	7	ESCO047c01a	4920168
esco.047	Escherichia coli KO11FL uid52593	Group IV_s	chromosome	Gammaproteobacteria	5029323	10	ESCO047c01a	4920168
esco.047	Escherichia coli KO11FL uid52593	Group I	chromosome	Gammaproteobacteria	5029323	34	ESCO047c01a	4920168
esco.048	Escherichia coli O55 H7 RM12579 uid162153	Group IV_e	chromosome	Gammaproteobacteria	5448306	7	ESCO048c01a	5263980
esco.048	Escherichia coli O55 H7 RM12579 uid162153	Group IV_s	chromosome	Gammaproteobacteria	5448306	10	ESCO048c01a	5263980
esco.048	Escherichia coli O55 H7 RM12579 uid162153	Group I	chromosome	Gammaproteobacteria	5448306	38	ESCO048c01a	5263980
esco.049	Escherichia coli O7 K1 CE10 uid162115	ABC	chromosome	Gammaproteobacteria	5378729	12	ESCO049c01a	5313531
esco.049	Escherichia coli O7 K1 CE10 uid162115	Group IV_s	chromosome	Gammaproteobacteria	5378729	10	ESCO049c01a	5313531
esco.049	Escherichia coli O7 K1 CE10 uid162115	Group I	chromosome	Gammaproteobacteria	5378729	36	ESCO049c01a	5313531
esco.050	Escherichia coli P12b uid162061	Group IV_e	chromosome	Gammaproteobacteria	4935294	6	ESCO050c01a	4935294
esco.050	Escherichia coli P12b uid162061	Group I	chromosome	Gammaproteobacteria	4935294	36	ESCO050c01a	4935294
esco.051	Escherichia coli W uid162101	Group IV_e	chromosome	Gammaproteobacteria	5005347	7	ESCO051c01a	4897452
esco.051	Escherichia coli W uid162101	Group IV_s	chromosome	Gammaproteobacteria	5005347	10	ESCO051c01a	4897452
esco.051	Escherichia coli W uid162101	Group I	chromosome	Gammaproteobacteria	5005347	33	ESCO051c01a	4897452
esco.052	Escherichia coli Xuzhou21 uid163995	Group IV_e	chromosome	Gammaproteobacteria	5516736	7	ESCO052c01a	5386223
esco.052	Escherichia coli Xuzhou21 uid163995	Group IV_s	chromosome	Gammaproteobacteria	5516736	11	ESCO052c01a	5386223
esco.052	Escherichia coli Xuzhou21 uid163995	Group I	chromosome	Gammaproteobacteria	5516736	46	ESCO052c01a	5386223
esco.053	Escherichia coli clone D i14 uid162049	ABC	chromosome	Gammaproteobacteria	5038386	12	ESCO053c01a	5038386
esco.053	Escherichia coli clone D i14 uid162049	Group I	chromosome	Gammaproteobacteria	5038386	34	ESCO053c01a	5038386
esco.054	Escherichia coli clone D i2 uid162047	ABC	chromosome	Gammaproteobacteria	5038386	12	ESCO054c01a	5038386
esco.054	Escherichia coli clone D i2 uid162047	Group I	chromosome	Gammaproteobacteria	5038386	34	ESCO054c01a	5038386
esco.055	Escherichia coli KO11FL uid162099	Group IV_e	chromosome	Gammaproteobacteria	5027172	7	ESCO055c01a	5021812
esco.055	Escherichia coli KO11FL uid162099	Group IV_s	chromosome	Gammaproteobacteria	5027172	11	ESCO055c01a	5021812
esco.055	Escherichia coli KO11FL uid162099	Group I	chromosome	Gammaproteobacteria	5027172	33	ESCO055c01a	5021812
esco.056	Escherichia coli O104 H4 2009EL 2050 uid175905	Group IV_e	chromosome	Gammaproteobacteria	5438174	6	ESCO056c01a	5253138
esco.056	Escherichia coli O104 H4 2009EL 2050 uid175905	Group I	chromosome	Gammaproteobacteria	5438174	34	ESCO056c01a	5253138
esco.057	Escherichia coli O104 H4 2011C 3493 uid176127	Group IV_e	chromosome	Gammaproteobacteria	5437407	6	ESCO057c01a	5273097
esco.057	Escherichia coli O104 H4 2011C 3493 uid176127	Group I	chromosome	Gammaproteobacteria	5437407	34	ESCO057c01a	5273097
esco.058	Escherichia coli O104 H4 2009EL 2071 uid176128	Group IV_e	chromosome	Gammaproteobacteria	5389708	7	ESCO058c01a	5312586
esco.058	Escherichia coli O104 H4 2009EL 2071 uid176128	Group I	chromosome	Gammaproteobacteria	5389708	34	ESCO058c01a	5312586
esco.059	Escherichia coli APEC O78	Group IV_e	chromosome	Gammaproteobacteria	4798435	7	ESCO059c01a	4798435
esco.059	Escherichia coli APEC O78	Group IV_s	chromosome	Gammaproteobacteria	4798435	10	ESCO059c01a	4798435
esco.059	Escherichia coli APEC O78	Group I	chromosome	Gammaproteobacteria	4798435	35	ESCO059c01a	4798435
esco.060	Escherichia coli str. K-12 substr. MDS42 uid193705	Group IV_s	chromosome	Gammaproteobacteria	3976195	10	ESCO060c01a	3976195
esco.061	Escherichia coli LY180	Group IV_e	chromosome	Gammaproteobacteria	4835601	7	ESCO061c01a	4835601
esco.061	Escherichia coli LY180	Group IV_s	chromosome	Gammaproteobacteria	4835601	10	ESCO061c01a	4835601
esco.061	Escherichia coli LY180	Group I	chromosome	Gammaproteobacteria	4835601	34	ESCO061c01a	4835601
esco.062	Escherichia coli PMV-1 uid219679	ABC	chromosome	Gammaproteobacteria	5083804	14	ESCO062c01a	4984940
esco.062	Escherichia coli PMV-1 uid219679	Group I	chromosome	Gammaproteobacteria	5083804	35	ESCO062c01a	4984940
esco.063	Escherichia coli JJ1886 uid226103	ABC	chromosome	Gammaproteobacteria	5308284	10	ESCO063c01a	5129938
esco.063	Escherichia coli JJ1886 uid226103	Group I	chromosome	Gammaproteobacteria	5308284	35	ESCO063c01a	5129938
esfe.001	Escherichia fergusonii ATCC 35469 uid59375	Group I	chromosome	Gammaproteobacteria	4643861	37	ESFE001c01a	4588711
euel.001	Eubacterium eligens ATCC 27750 uid59171	Group I	plasmid	Firmicutes	2831389	11	EUEL001p01a	626744
euli.001	Eubacterium limosum KIST612 uid59777	Group I	chromosome	Firmicutes	4316707	5	EULI001c01a	4316707
exan.001	Exiguobacterium antarcticum B7 uid176125	Group I	chromosome	Firmicutes	2815863	30	EXAN001c01a	2815863
exan.001	Exiguobacterium antarcticum B7 uid176125	Group I	chromosome	Firmicutes	2815863	15	EXAN001c01a	2815863
exsi.001	Exiguobacterium sibiricum 255 15 uid58053	Group I	chromosome	Firmicutes	3040786	20	EXSI001c01a	3034136
exsi.001	Exiguobacterium sibiricum 255 15 uid58053	Group I	chromosome	Firmicutes	3040786	28	EXSI001c01a	3034136
feac.001	Ferroplasma acidarmanus fer1	Syn_cps3	chromosome	Euryarchaeota	1935211	4	FEAC001c01a	1935211
feba.010	Ferrimonas balearica DSM 9799 uid53371	ABC	chromosome	Gammaproteobacteria	4279159	16	FEBA010c01a	4279159
feba.010	Ferrimonas balearica DSM 9799 uid53371	Group I	chromosome	Gammaproteobacteria	4279159	7	FEBA010c01a	4279159
feba.010	Ferrimonas balearica DSM 9799 uid53371	Group I	chromosome	Gammaproteobacteria	4279159	11	FEBA010c01a	4279159
feba.010	Ferrimonas balearica DSM 9799 uid53371	Group I	chromosome	Gammaproteobacteria	4279159	20	FEBA010c01a	4279159
fepe.001	Fervidobacterium pennivorans DSM 9078 uid78143	Syn_cps3	chromosome	Thermotogae	2166381	5	FEPE001c01a	2166381
fiae.001	Fibrella aestuarina BUZ 2 uid178352	Group I	chromosome	Bacteroidetes	6937263	18	FIAE001c01a	6775444
fiae.001	Fibrella aestuarina BUZ 2 uid178352	Group I	chromosome	Bacteroidetes	6937263	18	FIAE001c01a	6775444
fiae.001	Fibrella aestuarina BUZ 2 uid178352	Group I	chromosome	Bacteroidetes	6937263	12	FIAE001c01a	6775444
flba.001	Flavobacteriaceae bacterium 3519 10 uid59413	Group I	chromosome	Bacteroidetes	2768102	51	FLBA001c01a	2768102
flba.001	Flavobacteriaceae bacterium 3519 10 uid59413	Group I	chromosome	Bacteroidetes	2768102	20	FLBA001c01a	2768102
flbr.001	Flavobacterium branchiophilum FL 15 uid73421	Group I	chromosome	Bacteroidetes	3563292	19	FLBR001c01a	3559884
flbr.001	Flavobacterium branchiophilum FL 15 uid73421	Group I	chromosome	Bacteroidetes	3563292	10	FLBR001c01a	3559884
flco.001	Flavobacterium columnare ATCC 49512 uid80731	Group I	chromosome	Bacteroidetes	3162432	9	FLCO001c01a	3162432
flco.001	Flavobacterium columnare ATCC 49512 uid80731	Group I	chromosome	Bacteroidetes	3162432	36	FLCO001c01a	3162432
flin.001	Flavobacterium indicum GPTSA100 9 uid157999	Group I	chromosome	Bacteroidetes	2993089	33	FLIN001c01a	2993089
fljo.001	Flavobacterium johnsoniae UW101 uid58493	Group I	chromosome	Bacteroidetes	6096872	72	FLJO001c01a	6096872
flpc.001	Flavobacteriales bacterium HTCC2170 uid51877	Group I	chromosome	Bacteroidetes	3868304	36	FLPC001c01a	3868304
flps.001	Flavobacterium psychrophilum JIP02 86 uid61627	Group I	chromosome	Bacteroidetes	2860382	25	FLPS001c01a	2860382
fral.001	Frankia alni ACN14a uid58695	Syn_cps3	chromosome	Actinobacteria	7497934	2	FRAL001c01a	7497934
frau.001	Frateuria aurantia DSM 6220 uid81775	ABC	chromosome	Gammaproteobacteria	3603458	44	FRAU001c01a	3603458
frau.001	Frateuria aurantia DSM 6220 uid81775	Group I	chromosome	Gammaproteobacteria	3603458	28	FRAU001c01a	3603458
frcc.001	Frankia CcI3 uid58397	Group I	chromosome	Actinobacteria	5433628	30	FRCC001c01a	5433628
frdg.001	Frankia symbiont of Datisca glomerata uid46257	Syn_cps3	chromosome	Actinobacteria	5340989	2	FRDG001c01a	5323186
frea.001	Frankia EAN1pec uid58367	Syn_cps3	chromosome	Actinobacteria	8982042	2	FREA001c01a	8982042
freu.001	Frankia EuI1c uid42615	Syn_cps3	chromosome	Actinobacteria	8815781	11	FREU001c01a	8815781
freu.001	Frankia EuI1c uid42615	Syn_cps3	chromosome	Actinobacteria	8815781	11	FREU001c01a	8815781
freu.001	Frankia EuI1c uid42615	Syn_cps3	chromosome	Actinobacteria	8815781	3	FREU001c01a	8815781
frna.001	Francisella noatunensis orientalis Toba 04 uid164779	Group IV_f	chromosome	Gammaproteobacteria	1847202	3	FRNA001c01a	1847202
frna.001	Francisella noatunensis orientalis Toba 04 uid164779	PGA	chromosome	Gammaproteobacteria	1847202	2	FRNA001c01a	1847202
frno.001	Francisella cf novicida Fx1 uid162105	Group IV_f	chromosome	Gammaproteobacteria	1913619	3	FRNO001c01a	1913619
frno.001	Francisella cf novicida Fx1 uid162105	PGA	chromosome	Gammaproteobacteria	1913619	2	FRNO001c01a	1913619
frno.002	Francisella cf novicida 3523 uid162107	Group IV_f	chromosome	Gammaproteobacteria	1945310	4	FRNO002c01a	1945310
frno.002	Francisella cf novicida 3523 uid162107	PGA	chromosome	Gammaproteobacteria	1945310	2	FRNO002c01a	1945310
frph.001	Francisella philomiragia ATCC 25017 uid59105	ABC	chromosome	Gammaproteobacteria	2049711	20	FRPH001c01a	2045775
frph.001	Francisella philomiragia ATCC 25017 uid59105	Group IV_f	chromosome	Gammaproteobacteria	2049711	3	FRPH001c01a	2045775
frph.001	Francisella philomiragia ATCC 25017 uid59105	PGA	chromosome	Gammaproteobacteria	2049711	2	FRPH001c01a	2045775
frtu.001	Francisella tularensis WY96 3418 uid58811	Group IV_f	chromosome	Gammaproteobacteria	1898476	3	FRTU001c01a	1898476
frtu.001	Francisella tularensis WY96 3418 uid58811	PGA	chromosome	Gammaproteobacteria	1898476	2	FRTU001c01a	1898476
frtu.002	Francisella tularensis holarctica LVS uid58595	Group IV_f	chromosome	Gammaproteobacteria	1895994	3	FRTU002c01a	1895994
frtu.002	Francisella tularensis holarctica LVS uid58595	PGA	chromosome	Gammaproteobacteria	1895994	2	FRTU002c01a	1895994
frtu.003	Francisella tularensis FSC198 uid58693	Group IV_f	chromosome	Gammaproteobacteria	1892616	3	FRTU003c01a	1892616
frtu.003	Francisella tularensis FSC198 uid58693	PGA	chromosome	Gammaproteobacteria	1892616	2	FRTU003c01a	1892616
frtu.004	Francisella tularensis holarctica OSU18 uid58687	Group IV_f	chromosome	Gammaproteobacteria	1895727	3	FRTU004c01a	1895727
frtu.004	Francisella tularensis holarctica OSU18 uid58687	PGA	chromosome	Gammaproteobacteria	1895727	2	FRTU004c01a	1895727
frtu.005	Francisella novicida U112 uid58499	Group IV_f	chromosome	Gammaproteobacteria	1910031	3	FRTU005c01a	1910031
frtu.005	Francisella novicida U112 uid58499	PGA	chromosome	Gammaproteobacteria	1910031	2	FRTU005c01a	1910031
frtu.006	Francisella tularensis holarctica FTNF002 00 uid58999	Group IV_f	chromosome	Gammaproteobacteria	1890909	3	FRTU006c01a	1890909
frtu.006	Francisella tularensis holarctica FTNF002 00 uid58999	PGA	chromosome	Gammaproteobacteria	1890909	2	FRTU006c01a	1890909
frtu.007	Francisella tularensis mediasiatica FSC147 uid58939	Group IV_f	chromosome	Gammaproteobacteria	1893886	3	FRTU007c01a	1893886
frtu.007	Francisella tularensis mediasiatica FSC147 uid58939	PGA	chromosome	Gammaproteobacteria	1893886	2	FRTU007c01a	1893886
frtu.008	Francisella tularensis SCHU S4 uid57589	Group IV_f	chromosome	Gammaproteobacteria	1892775	3	FRTU008c01a	1892775
frtu.008	Francisella tularensis SCHU S4 uid57589	PGA	chromosome	Gammaproteobacteria	1892775	2	FRTU008c01a	1892775
frtu.009	Francisella tularensis NE061598 uid161973	Group IV_f	chromosome	Gammaproteobacteria	1892681	3	FRTU009c01a	1892681
frtu.009	Francisella tularensis NE061598 uid161973	PGA	chromosome	Gammaproteobacteria	1892681	2	FRTU009c01a	1892681
frtu.010	Francisella tularensis TI0902 uid89373	Group IV_f	chromosome	Gammaproteobacteria	1892744	3	FRTU010c01a	1892744
frtu.010	Francisella tularensis TI0902 uid89373	PGA	chromosome	Gammaproteobacteria	1892744	2	FRTU010c01a	1892744
frtu.011	Francisella tularensis TIGB03 uid89379	Group IV_f	chromosome	Gammaproteobacteria	1968651	3	FRTU011c01a	1968651
frtu.011	Francisella tularensis TIGB03 uid89379	PGA	chromosome	Gammaproteobacteria	1968651	2	FRTU011c01a	1968651
frtu.012	Francisella tularensis holarctica F92 uid181998	Group IV_f	chromosome	Gammaproteobacteria	1886888	3	FRTU012c01a	1886888
frtu.012	Francisella tularensis holarctica F92 uid181998	PGA	chromosome	Gammaproteobacteria	1886888	2	FRTU012c01a	1886888
frtu.013	Francisella tularensis holarctica FSC200 uid54341	PGA	chromosome	Gammaproteobacteria	1894157	2	FRTU013c01a	1894157
frtx.001	Francisella TX077308 uid68321	ABC	chromosome	Gammaproteobacteria	2035931	25	FRTX001c01a	2035931
frtx.001	Francisella TX077308 uid68321	Group IV_f	chromosome	Gammaproteobacteria	2035931	3	FRTX001c01a	2035931
funu.001	Fusobacterium nucleatum ATCC 25586 uid57885	PGA	chromosome	Fusobacteria	2174500	6	FUNU001c01a	2174500
gaan.001	Gallibacterium anatis UMN179 uid66567	Group I	chromosome	Gammaproteobacteria	2694139	19	GAAN001c01a	2687335
ge74.001	Geitlerinema PCC 7407 uid183007	Group I	chromosome	Cyanobacteria	9362222	8	GE74001c01a	4681111
ge74.001	Geitlerinema PCC 7407 uid183007	Group I	chromosome	Cyanobacteria	9362222	8	GE74001c01a	4681111
ge74.001	Geitlerinema PCC 7407 uid183007	Group I	chromosome	Cyanobacteria	9362222	27	GE74001c01a	4681111
ge74.001	Geitlerinema PCC 7407 uid183007	Group I	chromosome	Cyanobacteria	9362222	8	GE74001c10a	4681111
ge74.001	Geitlerinema PCC 7407 uid183007	Group I	chromosome	Cyanobacteria	9362222	8	GE74001c10a	4681111
ge74.001	Geitlerinema PCC 7407 uid183007	Group I	chromosome	Cyanobacteria	9362222	27	GE74001c10a	4681111
geau.001	Gemmatimonas aurantiaca T 27 uid58813	Group I	chromosome	Gemmatimonadetes	4636964	33	GEAU001c01a	4636964
gebe.001	Geobacter bemidjiensis Bem uid58749	Group I	chromosome	Deltaproteobacteria	4615150	15	GEBE001c01a	4615150
gebe.001	Geobacter bemidjiensis Bem uid58749	Group I	chromosome	Deltaproteobacteria	4615150	33	GEBE001c01a	4615150
gebe.001	Geobacter bemidjiensis Bem uid58749	Group I	chromosome	Deltaproteobacteria	4615150	26	GEBE001c01a	4615150
gegh.001	Geobacillus sp. GHH01 uid188479	Group I	chromosome	Firmicutes	3583134	26	GEGH001c01a	3583134
gejf.001	Geobacillus sp. JF8 uid215234	Group I	chromosome	Firmicutes	3485960	12	GEJF001c01a	3446282
geka.001	Geobacillus kaustophilus HTA426 uid58227	Group I	chromosome	Firmicutes	3592666	32	GEKA001c01a	3544776
gelo.001	Geobacter lovleyi SZ uid58713	Group I	chromosome	Deltaproteobacteria	3994874	54	GELO001c01a	3917761
gem1.001	Geobacter M18 uid55771	Group I	chromosome	Deltaproteobacteria	5277406	13	GEM1001c01a	5277406
gem1.001	Geobacter M18 uid55771	Group I	chromosome	Deltaproteobacteria	5277406	40	GEM1001c01a	5277406
gem1.001	Geobacter M18 uid55771	Group I	chromosome	Deltaproteobacteria	5277406	22	GEM1001c01a	5277406
gem1.001	Geobacter M18 uid55771	Group I	chromosome	Deltaproteobacteria	5277406	18	GEM1001c01a	5277406
gem2.001	Geobacter M21 uid59037	Group I	chromosome	Deltaproteobacteria	4745806	35	GEM2001c01a	4745806
gem2.001	Geobacter M21 uid59037	Group I	chromosome	Deltaproteobacteria	4745806	26	GEM2001c01a	4745806
gem2.001	Geobacter M21 uid59037	Group I	chromosome	Deltaproteobacteria	4745806	15	GEM2001c01a	4745806
gema.001	Geobacter metallireducens GS 15 uid57731	Group I	chromosome	Deltaproteobacteria	4011182	20	GEMA001c01a	3997420
gema.001	Geobacter metallireducens GS 15 uid57731	Group I	chromosome	Deltaproteobacteria	4011182	13	GEMA001c01a	3997420
geob.001	Geodermatophilus obscurus DSM 43160 uid43725	Syn_cps3	chromosome	Actinobacteria	5322497	4	GEOB001c01a	5322497
geob.001	Geodermatophilus obscurus DSM 43160 uid43725	Group I	chromosome	Actinobacteria	5322497	114	GEOB001c01a	5322497
gesc.001	Geobacillus C56 T3 uid49467	Group I	chromosome	Firmicutes	3650813	20	GESC001c01a	3650813
gesm.001	Paenibacillus Y412MC10 uid41127	Syn_cps3	chromosome	Firmicutes	7121665	7	GESM001c01a	7121665
gesm.001	Paenibacillus Y412MC10 uid41127	Syn_cps3	chromosome	Firmicutes	7121665	4	GESM001c01a	7121665
gesm.001	Paenibacillus Y412MC10 uid41127	Group I	chromosome	Firmicutes	7121665	22	GESM001c01a	7121665
gesu.001	Geobacter sulfurreducens PCA uid57743	Group I	chromosome	Deltaproteobacteria	3814128	15	GESU001c01a	3814128
gesu.001	Geobacter sulfurreducens PCA uid57743	Group I	chromosome	Deltaproteobacteria	3814128	33	GESU001c01a	3814128
gesu.002	Geobacter sulfurreducens KN400 uid161977	Group I	chromosome	Deltaproteobacteria	3714272	21	GESU002c01a	3714272
gesu.002	Geobacter sulfurreducens KN400 uid161977	Group I	chromosome	Deltaproteobacteria	3714272	31	GESU002c01a	3714272
gesw.001	Geobacillus WCH70 uid59045	Group I	chromosome	Firmicutes	3508804	16	GESW001c01a	3464618
gesy.001	Geobacillus Y412MC61 uid41171	Syn_cps3	chromosome	Firmicutes	3667901	2	GESY001c01a	3622844
gete.001	Geobacillus thermoglucosidasius C56 YS93 uid48129	Syn_cps3	chromosome	Firmicutes	3993793	2	GETE001c01a	3893306
geth.001	Geobacillus thermodenitrificans NG80 2 uid58829	Group I	chromosome	Firmicutes	3608012	14	GETH001c01a	3550319
getr.001	Geobacillus thermoleovorans CCB US3 UF5 uid82949	Group I	chromosome	Firmicutes	3596620	22	GETR001c01a	3596620
gey4.001	Geobacillus Y412MC52 uid55381	Syn_cps3	chromosome	Firmicutes	3673940	2	GEY4001c01a	3628883
geym.001	Geobacillus Y4 1MC1 uid55779	Syn_cps3	chromosome	Firmicutes	3911947	3	GEYM001c01a	3840330
gl4h.001	Glaciecola 4H 3 7 YE 5 uid66595	Group I	chromosome	Gammaproteobacteria	5393591	24	GL4H001c01a	5052309
gl4h.001	Glaciecola 4H 3 7 YE 5 uid66595	Group I	chromosome	Gammaproteobacteria	5393591	41	GL4H001c01a	5052309
gl4h.001	Glaciecola 4H 3 7 YE 5 uid66595	Group I	chromosome	Gammaproteobacteria	5393591	24	GL4H001c01a	5052309
gl74.001	Gloeocapsa PCC 7428 uid183112	Group I	chromosome	Cyanobacteria	5882710	46	GL74001c01a	5431448
gldi.001	Gluconacetobacter diazotrophicus PAl 5 uid61587	ABC	chromosome	Alphaproteobacteria	3999591	16	GLDI001c01a	3944163
gldi.001	Gluconacetobacter diazotrophicus PAl 5 uid61587	Group I	chromosome	Alphaproteobacteria	3999591	11	GLDI001c01a	3944163
gldi.001	Gluconacetobacter diazotrophicus PAl 5 uid61587	Group I	chromosome	Alphaproteobacteria	3999591	18	GLDI001c01a	3944163
gldi.002	Gluconacetobacter diazotrophicus PAl 5 uid59075	ABC	chromosome	Alphaproteobacteria	3914947	5	GLDI002c01a	3887492
gldi.002	Gluconacetobacter diazotrophicus PAl 5 uid59075	Group I	chromosome	Alphaproteobacteria	3914947	14	GLDI002c01a	3887492
gldi.002	Gluconacetobacter diazotrophicus PAl 5 uid59075	Group I	chromosome	Alphaproteobacteria	3914947	23	GLDI002c01a	3887492
glni.001	Glaciecola nitratireducens FR1064 uid73759	ABC	chromosome	Gammaproteobacteria	4134229	5	GLNI001c01a	4134229
glni.001	Glaciecola nitratireducens FR1064 uid73759	Group I	chromosome	Gammaproteobacteria	4134229	47	GLNI001c01a	4134229
glox.001	Gluconobacter oxydans 621H uid58239	ABC	chromosome	Alphaproteobacteria	2922384	10	GLOX001c01a	2702173
glps.001	Glaciecola psychrophila 170	Group I	chromosome	Gammaproteobacteria	5413691	7	GLPS001c01a	5413691
glvi.001	Gloeobacter violaceus PCC 7421 uid58011	Group I	chromosome	Cyanobacteria	4659019	30	GLVI001c01a	4659019
glvi.001	Gloeobacter violaceus PCC 7421 uid58011	Group I	chromosome	Cyanobacteria	4659019	21	GLVI001c01a	4659019
glvi.001	Gloeobacter violaceus PCC 7421 uid58011	Group I	chromosome	Cyanobacteria	4659019	39	GLVI001c01a	4659019
glvi.001	Gloeobacter violaceus PCC 7421 uid58011	Group I	chromosome	Cyanobacteria	4659019	19	GLVI001c01a	4659019
glxy.001	Gluconacetobacter xylinus NBRC 3288 uid46523	ABC	chromosome	Alphaproteobacteria	3513191	15	GLXY001c01a	3136818
glxy.001	Gluconacetobacter xylinus NBRC 3288 uid46523	Group I	chromosome	Alphaproteobacteria	3513191	21	GLXY001c01a	3136818
gobr.001	Gordonia bronchialis DSM 43247 uid41403	Syn_cps3	chromosome	Actinobacteria	5290012	3	GOBR001c01a	5208602
gokt.001	Gordonia KTR9 uid174812	Group I	chromosome	Actinobacteria	5885710	29	GOKT001c01a	5441391
grma.001	Granulicella mallensis MP5ACTX8 uid49957	Group I	chromosome	Acidobacteria	6237577	18	GRMA001c01a	6237577
grma.001	Granulicella mallensis MP5ACTX8 uid49957	Group I	chromosome	Acidobacteria	6237577	5	GRMA001c01a	6237577
grma.001	Granulicella mallensis MP5ACTX8 uid49957	Group I	chromosome	Acidobacteria	6237577	13	GRMA001c01a	6237577
grma.001	Granulicella mallensis MP5ACTX8 uid49957	Group I	chromosome	Acidobacteria	6237577	26	GRMA001c01a	6237577
grma.001	Granulicella mallensis MP5ACTX8 uid49957	Group I	chromosome	Acidobacteria	6237577	28	GRMA001c01a	6237577
hach.001	Hahella chejuensis KCTC 2396 uid58483	Group I	chromosome	Gammaproteobacteria	7215267	44	HACH001c01a	7215267
hach.001	Hahella chejuensis KCTC 2396 uid58483	Group I	chromosome	Gammaproteobacteria	7215267	17	HACH001c01a	7215267
hach.001	Hahella chejuensis KCTC 2396 uid58483	Group I	chromosome	Gammaproteobacteria	7215267	16	HACH001c01a	7215267
hael.001	Halomonas elongata DSM 2581 uid52781	ABC	chromosome	Gammaproteobacteria	4061296	9	HAEL001c01a	4061296
hahi.001	Haloarcula hispanica ATCC 33960 uid72475	PGA	chromosome	Euryarchaeota	3890005	3	HAHI001c02a	488918
hahl.001	Halobacillus halophilus DSM 2266 uid162033	PGA	chromosome	Firmicutes	4170008	5	HAHL001c01a	4150632
hahl.001	Halobacillus halophilus DSM 2266 uid162033	PGA	chromosome	Firmicutes	4170008	4	HAHL001c01a	4150632
hahl.001	Halobacillus halophilus DSM 2266 uid162033	Group I	chromosome	Firmicutes	4170008	18	HAHL001c01a	4150632
haho.001	Halobacteroides halobius DSM 5150 uid184862	Group I	chromosome	Firmicutes	2649255	35	HAHO001c01a	2649255
hahy.001	Haliscomenobacter hydrossis DSM 1100 uid66777	Group I	chromosome	Bacteroidetes	8771651	8	HAHY001c01a	8371686
hain.007	Haemophilus influenzae 10810 uid86647	ABC	chromosome	Gammaproteobacteria	1981535	28	HAIN007c01a	1981535
hain.010	Haemophilus influenzae KR494	ABC	chromosome	Gammaproteobacteria	1856176	9	HAIN010c01a	1856176
haje.001	Halalkalicoccus jeotgali B3 uid50305	Syn_cps3	chromosome	Euryarchaeota	3698650	7	HAJE001c01a	2809118
hama.001	Haloarcula marismortui ATCC 43049 uid57719	PGA	chromosome	Euryarchaeota	4274642	2	HAMA001c01a	3131724
hame.001	Haloferax mediterranei ATCC 33500 uid167315	Syn_cps3	chromosome	Euryarchaeota	3904707	2	HAME001c01a	2948884
haoc.001	Haliangium ochraceum DSM 14365 uid41425	ABC	chromosome	Deltaproteobacteria	9446314	11	HAOC001c01a	9446314
haoc.001	Haliangium ochraceum DSM 14365 uid41425	Group I	chromosome	Deltaproteobacteria	9446314	17	HAOC001c01a	9446314
hapa.001	Haemophilus parasuis SH0165 uid59273	Group I	chromosome	Gammaproteobacteria	2269156	11	HAPA001c01a	2269156
hapa.002	Haemophilus parasuis ZJ0906	Group I	chromosome	Gammaproteobacteria	2324740	7	HAPA002c01a	2324740
hapi.001	Haemophilus parainfluenzae T3T1 uid72801	Group I	chromosome	Gammaproteobacteria	2086875	16	HAPI001c01a	2086875
hapr.001	Halanaerobium praevalens DSM 2228 uid161959	PGA	chromosome	Firmicutes	2309262	2	HAPR001c01a	2309262
havo.001	Haloferax volcanii DS2 uid46845	Syn_cps3	chromosome	Euryarchaeota	4012900	9	HAVO001c01a	2847757
hear.001	Herminiimonas arsenicoxydans uid58291	Group I	chromosome	Betaproteobacteria	3424307	18	HEAR001c01a	3424307
heau.001	Herpetosiphon aurantiacus DSM 785 uid58599	Syn_cps3	chromosome	Chloroflexi	6785430	2	HEAU001c01a	6346587
hese.001	Herbaspirillum seropedicae SmR1 uid50427	Group I	chromosome	Betaproteobacteria	5513887	27	HESE001c01a	5513887
hese.001	Herbaspirillum seropedicae SmR1 uid50427	Group I	chromosome	Betaproteobacteria	5513887	32	HESE001c01a	5513887
hiba.001	Hirschia baltica ATCC 49814 uid59365	Group I	chromosome	Alphaproteobacteria	3540114	15	HIBA001c01a	3455622
hiba.001	Hirschia baltica ATCC 49814 uid59365	Group I	chromosome	Alphaproteobacteria	3540114	19	HIBA001c01a	3455622
hiba.001	Hirschia baltica ATCC 49814 uid59365	Group I	chromosome	Alphaproteobacteria	3540114	14	HIBA001c01a	3455622
hyde.001	Hyphomicrobium denitrificans ATCC 51888 uid50325	Group I	chromosome	Alphaproteobacteria	3638969	21	HYDE001c01a	3638969
hyde.001	Hyphomicrobium denitrificans ATCC 51888 uid50325	Group I	chromosome	Alphaproteobacteria	3638969	13	HYDE001c01a	3638969
hyde.001	Hyphomicrobium denitrificans ATCC 51888 uid50325	Group I	chromosome	Alphaproteobacteria	3638969	13	HYDE001c01a	3638969
hyde.002	Hyphomicrobium denitrificans 1NES1	Group I	chromosome	Alphaproteobacteria	3808687	23	HYDE002c01a	3808687
hyde.002	Hyphomicrobium denitrificans 1NES1	Group I	chromosome	Alphaproteobacteria	3808687	21	HYDE002c01a	3808687
hyde.002	Hyphomicrobium denitrificans 1NES1	Group I	chromosome	Alphaproteobacteria	3808687	14	HYDE002c01a	3808687
hymc.001	Hyphomicrobium MC1 uid68453	Group I	chromosome	Alphaproteobacteria	9515056	12	HYMC001c01a	4757528
hymc.001	Hyphomicrobium MC1 uid68453	Group I	chromosome	Alphaproteobacteria	9515056	25	HYMC001c01a	4757528
hymc.001	Hyphomicrobium MC1 uid68453	Group I	chromosome	Alphaproteobacteria	9515056	20	HYMC001c01a	4757528
hymc.001	Hyphomicrobium MC1 uid68453	Group I	chromosome	Alphaproteobacteria	9515056	12	HYMC001c10a	4757528
hymc.001	Hyphomicrobium MC1 uid68453	Group I	chromosome	Alphaproteobacteria	9515056	25	HYMC001c10a	4757528
hymc.001	Hyphomicrobium MC1 uid68453	Group I	chromosome	Alphaproteobacteria	9515056	20	HYMC001c10a	4757528
hyne.001	Hyphomonas neptunium ATCC 15444 uid58433	Group I	chromosome	Alphaproteobacteria	3705021	14	HYNE001c01a	3705021
ilco.001	Ilumatobacter coccineus YM16-304 uid193703	PGA	chromosome	Actinobacteria	4830181	3	ILCO001c01a	4830181
inca.001	Intrasporangium calvum DSM 43043 uid61729	Group I	chromosome	Actinobacteria	4024382	21	INCA001c01a	4024382
jacc.001	Jannaschia CCS1 uid58147	Group I	plasmid	Alphaproteobacteria	4404049	23	JACC001p01a	86072
jasp.001	Janthinobacterium Marseille uid58603	Group I	chromosome	Betaproteobacteria	4110251	18	JASP001c01a	4110251
kako.001	Kangiella koreensis DSM 16069 uid59209	Group I	chromosome	Gammaproteobacteria	2852073	14	KAKO001c01a	2852073
kevu.001	Ketogulonicigenium vulgare Y25 uid59581	ABC	chromosome	Alphaproteobacteria	3288404	11	KEVU001c01a	2776084
kevu.002	Ketogulonicigenium vulgare WSH 001 uid161161	ABC	chromosome	Alphaproteobacteria	3277101	11	KEVU002c01a	2766400
kira.001	Kineococcus radiotolerans SRS30216 uid58067	Syn_cps3	chromosome	Actinobacteria	4956672	3	KIRA001c01a	4761183
kira.001	Kineococcus radiotolerans SRS30216 uid58067	Syn_cps3	chromosome	Actinobacteria	4956672	5	KIRA001c01a	4761183
kira.001	Kineococcus radiotolerans SRS30216 uid58067	Syn_cps3	chromosome	Actinobacteria	4956672	2	KIRA001c01a	4761183
kise.001	Kitasatospora setae KM 6054 uid77027	Syn_cps3	chromosome	Actinobacteria	8783278	2	KISE001c01a	8783278
klox.001	Klebsiella oxytoca KCTC 1686 uid83159	Group I	chromosome	Gammaproteobacteria	5974109	38	KLOX001c01a	5974109
klox.002	Klebsiella oxytoca E718 uid170256	Group I	chromosome	Gammaproteobacteria	6450897	41	KLOX002c01a	6097032
klpn.001	Klebsiella pneumoniae 342 uid59145	ABC	chromosome	Gammaproteobacteria	5920257	41	KLPN001c01a	5641239
klpn.001	Klebsiella pneumoniae 342 uid59145	Group I	chromosome	Gammaproteobacteria	5920257	41	KLPN001c01a	5641239
klpn.002	Klebsiella pneumoniae MGH 78578 uid57619	Group I	chromosome	Gammaproteobacteria	5694894	32	KLPN002c01a	5315120
klpn.003	Klebsiella pneumoniae NTUH K2044 uid59073	Group I	chromosome	Gammaproteobacteria	5472672	30	KLPN003c01a	5248520
klpn.004	Klebsiella pneumoniae HS11286 uid84387	Group I	chromosome	Gammaproteobacteria	5682322	40	KLPN004c01a	5333942
klpn.005	Klebsiella pneumoniae KCTC 2242 uid162147	Group I	chromosome	Gammaproteobacteria	5462423	31	KLPN005c01a	5259571
klpn.006	Klebsiella pneumoniae 1084 uid174151	ABC	chromosome	Gammaproteobacteria	5386705	28	KLPN006c01a	5386705
klpn.006	Klebsiella pneumoniae 1084 uid174151	Group I	chromosome	Gammaproteobacteria	5386705	28	KLPN006c01a	5386705
klpn.007	Klebsiella pneumoniae CG43	Group I	chromosome	Gammaproteobacteria	5166857	26	KLPN007c01a	5166857
klpn.008	Klebsiella pneumoniae JM45	Group I	chromosome	Gammaproteobacteria	5603174	37	KLPN008c01a	5273813
klpn.009	Klebsiella pneumoniae subsp. rhinoscleromatis strain SB3432 uid203334	Group I	chromosome	Gammaproteobacteria	5384455	29	KLPN009c01a	5270770
klva.001	Klebsiella variicola At 22 uid42113	Group I	chromosome	Gammaproteobacteria	5458505	25	KLVA001c01a	5458505
kool.001	Kosmotoga olearia TBF 19 5 1 uid59205	Syn_cps3	chromosome	Thermotogae	2302126	2	KOOL001c01a	2302126
kove.001	Candidatus Koribacter versatilis Ellin345 uid58479	Group I	chromosome	Acidobacteria	5650368	5	KOVE001c01a	5650368
kove.001	Candidatus Koribacter versatilis Ellin345 uid58479	Group I	chromosome	Acidobacteria	5650368	8	KOVE001c01a	5650368
kove.001	Candidatus Koribacter versatilis Ellin345 uid58479	Group I	chromosome	Acidobacteria	5650368	16	KOVE001c01a	5650368
kove.001	Candidatus Koribacter versatilis Ellin345 uid58479	Group I	chromosome	Acidobacteria	5650368	14	KOVE001c01a	5650368
kove.001	Candidatus Koribacter versatilis Ellin345 uid58479	Group I	chromosome	Acidobacteria	5650368	36	KOVE001c01a	5650368
la5h.001	Lacinutrix 5H 3 7 4 uid68067	Group I	chromosome	Bacteroidetes	3296168	31	LA5H001c01a	3296168
laac.001	Lactobacillus acidophilus NCFM uid57685	Group I	chromosome	Firmicutes	1993560	19	LAAC001c01a	1993560
laac.002	Lactobacillus acidophilus 30SC uid63605	Group I	chromosome	Firmicutes	2097766	23	LAAC002c01a	2078001
laac.003	Lactobacillus acidophilus La-14 uid201479	Group I	chromosome	Firmicutes	1991579	19	LAAC003c01a	1991579
laam.001	Lactobacillus amylovorus GRL 1112 uid61179	Group I	chromosome	Firmicutes	2126674	50	LAAM001c01a	2067702
laam.002	Lactobacillus amylovorus GRL1118 uid160233	Group I	chromosome	Firmicutes	1977087	14	LAAM002c01a	1894401
labr.002	Lactobacillus brevis KB290 uid195560	Group I	chromosome	Firmicutes	2587877	18	LABR002c01a	2395134
labu.001	Lactobacillus buchneri NRRL B 30929 uid66205	Group I	plasmid	Firmicutes	2588309	10	LABU001p01a	52697
labu.002	Lactobacillus buchneri uid73657	Group I	plasmid	Firmicutes	2563168	22	LABU002p01a	56473
laca.002	Lactobacillus casei BL23 uid59237	Group I	chromosome	Firmicutes	3079196	31	LACA002c01a	3079196
laca.003	Lactobacillus casei Zhang uid50673	Group I	chromosome	Firmicutes	2861848	23	LACA003c01a	2861848
laca.004	Lactobacillus casei BD II uid162119	Group I	chromosome	Firmicutes	3127288	32	LACA004c01a	3069926
laca.005	Lactobacillus casei LC2W uid162121	Group I	chromosome	Firmicutes	3077434	31	LACA005c01a	3039042
laca.006	Lactobacillus casei W56 uid178736	Group I	chromosome	Firmicutes	3132096	31	LACA006c01a	3075780
laca.007	Lactobacillus casei LOCK919	Group I	chromosome	Firmicutes	3143369	18	LACA007c01a	3113601
lacr.001	Lactobacillus crispatus ST1 uid48359	Group I	chromosome	Firmicutes	2043161	12	LACR001c01a	2043161
lade.001	Lactobacillus delbrueckii bulgaricus ATCC 11842 uid58647	Group I	chromosome	Firmicutes	1864998	11	LADE001c01a	1864998
lade.002	Lactobacillus delbrueckii bulgaricus ATCC BAA 365 uid57987	Group I	chromosome	Firmicutes	1856951	22	LADE002c01a	1856951
lade.003	Lactobacillus delbrueckii bulgaricus ND02 uid60621	Group I	chromosome	Firmicutes	2131976	12	LADE003c01a	2125753
lade.004	Lactobacillus delbrueckii bulgaricus 2038 uid161929	Group I	chromosome	Firmicutes	1872918	17	LADE004c01a	1872918
lafe.001	Lactobacillus fermentum IFO 3956 uid58865	Group I	chromosome	Firmicutes	2098685	15	LAFE001c01a	2098685
lafe.002	Lactobacillus fermentum CECT 5716 uid162003	Group I	chromosome	Firmicutes	2100449	12	LAFE002c01a	2100449
lafe.003	Lactobacillus fermentum F-6 uid203391	Group I	chromosome	Firmicutes	2064620	11	LAFE003c01a	2064620
laga.001	Lactobacillus gasseri ATCC 33323 uid57687	Group I	chromosome	Firmicutes	1894360	23	LAGA001c01a	1894360
lagr.001	Lactococcus garvieae Lg2 uid161935	Group I	chromosome	Firmicutes	1963964	13	LAGR001c01a	1963964
lahe.001	Lactobacillus helveticus H10 uid162017	Group I	chromosome	Firmicutes	2172383	20	LAHE001c01a	2145899
lahe.002	Lactobacillus helveticus R0052 uid174439	Group I	chromosome	Firmicutes	2129206	14	LAHE002c01a	2129206
lahe.003	Lactobacillus helveticus CNRZ32	Group I	chromosome	Firmicutes	2225962	36	LAHE003c01a	2225962
laho.001	Laribacter hongkongensis HLHK9 uid59265	Group I	chromosome	Betaproteobacteria	3169329	17	LAHO001c01a	3169329
lajo.001	Lactobacillus johnsonii NCC 533 uid58029	Group I	chromosome	Firmicutes	1992676	14	LAJO001c01a	1992676
lajo.002	Lactobacillus johnsonii FI9785 uid41735	Group I	chromosome	Firmicutes	1785116	13	LAJO002c01a	1755993
lajo.003	Lactobacillus johnsonii DPC 6026 uid162057	Group I	chromosome	Firmicutes	1966342	23	LAJO003c01a	1966342
lake.001	Lactobacillus kefiranofaciens ZW3 uid67985	Group I	chromosome	Firmicutes	2354088	14	LAKE001c01a	2113023
lala.004	Lactococcus lactis KF147 uid42831	Group I	chromosome	Firmicutes	2635654	12	LALA004c01a	2598144
lala.012	Lactococcus lactis subsp. lactis KLDS 4.0325 uid225028	Group I	chromosome	Firmicutes	2593344	19	LALA012c01a	2589250
lapa.001	Lactobacillus paracasei subsp. paracasei 8700:2	Group I	chromosome	Firmicutes	3025352	23	LAPA001c01a	2939026
lapl.001	Lactobacillus plantarum WCFS1 uid62911	Group I	chromosome	Firmicutes	3348624	37	LAPL001c01a	3308273
lapl.001	Lactobacillus plantarum WCFS1 uid62911	Group I	chromosome	Firmicutes	3348624	10	LAPL001c01a	3308273
lapl.002	Lactobacillus plantarum JDM1 uid59361	Group I	chromosome	Firmicutes	3197759	11	LAPL002c01a	3197759
lapl.003	Lactobacillus plantarum ST III uid53537	Syn_cps3	chromosome	Firmicutes	3307936	7	LAPL003c01a	3254376
lapl.003	Lactobacillus plantarum ST III uid53537	Group I	chromosome	Firmicutes	3307936	21	LAPL003c01a	3254376
lapl.003	Lactobacillus plantarum ST III uid53537	Group I	chromosome	Firmicutes	3307936	10	LAPL003c01a	3254376
lapl.004	Lactobacillus plantarum 16	Group I	chromosome	Firmicutes	3361015	10	LAPL004c01a	3044678
lapl.004	Lactobacillus plantarum 16	Group I	plasmid	Firmicutes	3361015	19	LAPL004p05a	74078
lapl.005	Lactobacillus plantarum subsp. plantarum P-8 uid203333	Group I	chromosome	Firmicutes	3226270	9	LAPL005c01a	3033566
lapl.006	Lactobacillus plantarum ZJ316	Group I	chromosome	Firmicutes	3299755	24	LAPL006c01a	3203964
lapl.006	Lactobacillus plantarum ZJ316	Group I	chromosome	Firmicutes	3299755	10	LAPL006c01a	3203964
lapl.006	Lactobacillus plantarum ZJ316	Group I	plasmid	Firmicutes	3299755	23	LAPL006p02a	39116
lare.003	Lactobacillus reuteri SD2112 uid55357	Group I	chromosome	Firmicutes	2316838	18	LARE003c01a	2264399
lare.004	Lactobacillus reuteri I5007	Group I	chromosome	Firmicutes	2093275	17	LARE004c01a	1947706
lare.005	Lactobacillus reuteri TD1	Group I	chromosome	Firmicutes	2145445	14	LARE005c01a	2145445
larh.001	Lactobacillus rhamnosus GG uid59313	Group I	chromosome	Firmicutes	3010111	28	LARH001c01a	3010111
larh.002	Lactobacillus rhamnosus Lc 705 uid59315	Group I	chromosome	Firmicutes	3033106	25	LARH002c01a	2968598
larh.003	Lactobacillus rhamnosus GG uid161983	Group I	chromosome	Firmicutes	3005051	27	LARH003c01a	3005051
larh.004	Lactobacillus rhamnosus ATCC 8530 uid162169	Group I	chromosome	Firmicutes	2960339	27	LARH004c01a	2960339
larh.005	Lactobacillus rhamnosus LOCK900	Group I	chromosome	Firmicutes	2883376	27	LARH005c01a	2883376
larh.006	Lactobacillus rhamnosus LOCK908	Group I	chromosome	Firmicutes	2990900	26	LARH006c01a	2990900
laru.001	Lactobacillus ruminis ATCC 27782 uid73417	Group I	chromosome	Firmicutes	2066652	57	LARU001c01a	2066652
lasl.001	Lactobacillus salivarius UCC118 uid58233	Group I	chromosome	Firmicutes	2133977	27	LASL001c01a	1827111
lasl.002	Lactobacillus salivarius CECT 5713 uid162005	Group I	chromosome	Firmicutes	2136138	27	LASL002c01a	1828169
lasn.001	Lactobacillus sanfranciscensis TMW 1 1304 uid72937	Group I	chromosome	Firmicutes	1375770	18	LASN001c01a	1298316
lebi.001	Leptospira biflexa serovar Patoc Patoc 1 Paris uid58993	PGA	chromosome	Spirochaetes	3951448	2	LEBI001c01a	3599677
lebi.002	Leptospira biflexa serovar Patoc Patoc 1 Ames uid58511	PGA	chromosome	Spirochaetes	3956089	2	LEBI002c01a	3603977
leby.001	Leadbetterella byssophila DSM 17132 uid60161	Group I	chromosome	Bacteroidetes	4059653	24	LEBY001c01a	4059653
lech.001	Leptothrix cholodnii SP 6 uid58971	Group I	chromosome	Betaproteobacteria	4909403	30	LECH001c01a	4909403
lefe.001	Leptospirillum ferrooxidans C2 3 uid158171	Group I	chromosome	Nitrospirae	2559538	25	LEFE001c01a	2559538
lefr.001	Leptospirillum ferriphilum ML 04 uid175904	Group I	chromosome	Nitrospirae	2406157	27	LEFR001c01a	2406157
lega.001	Leuconostoc gasicomitatum LMG 18811 uid50385	Group I	chromosome	Firmicutes	1954080	10	LEGA001c01a	1954080
lein.001	Leptospira interrogans serovar Lai 56601 uid57881	PGA	chromosome	Spirochaetes	4698134	2	LEIN001c01a	4338762
lein.002	Leptospira interrogans serovar Copenhageni Fiocruz L1 130 uid58065	PGA	chromosome	Spirochaetes	4627366	2	LEIN002c01a	4277185
lein.003	Leptospira interrogans serovar Lai IPAV uid161957	PGA	chromosome	Spirochaetes	4708530	2	LEIN003c01a	4349158
lelo.001	Legionella longbeachae NSW150 uid46099	ABC	chromosome	Gammaproteobacteria	4149158	35	LELO001c01a	4077332
leme.001	Leuconostoc mesenteroides ATCC 8293 uid57919	Group I	chromosome	Firmicutes	2075763	18	LEME001c01a	2038396
leme.002	Leuconostoc mesenteroides J18 uid84337	Group I	chromosome	Firmicutes	2016426	19	LEME002c01a	1896561
lian.001	Listonella anguillarum M3 uid217771	Group IV_e	chromosome	Gammaproteobacteria	4117885	7	LIAN001c01a	3063587
lian.001	Listonella anguillarum M3 uid217771	Group I	chromosome	Gammaproteobacteria	4117885	35	LIAN001c01a	3063587
lian.001	Listonella anguillarum M3 uid217771	Group I	chromosome	Gammaproteobacteria	4117885	21	LIAN001c01a	3063587
liiv.001	Listeria ivanovii PAM 55 uid73473	Group I	chromosome	Firmicutes	2928879	17	LIIV001c01a	2928879
lysp.001	Lysinibacillus sphaericus C3 41 uid58945	Group I	chromosome	Firmicutes	4817463	8	LYSP001c01a	4639821
maaq.001	Marinobacter aquaeolei VT8 uid59419	Group I	chromosome	Gammaproteobacteria	4779762	40	MAAQ001c01a	4326849
maba.001	Marinobacter adhaerens HP15 uid162009	Group I	chromosome	Gammaproteobacteria	4651725	37	MABA001c01a	4421911
maba.001	Marinobacter adhaerens HP15 uid162009	Group I	plasmid	Gammaproteobacteria	4651725	26	MABA001p02a	187465
mabs.001	Marinobacter BSs20148 uid171995	Group I	chromosome	Gammaproteobacteria	4063864	26	MABS001c01a	4063864
maca.001	Macrococcus caseolyticus JCSC5402 uid59003	Syn_cps3	chromosome	Firmicutes	2219737	5	MACA001c01a	2102324
maha.001	Mannheimia haemolytica D153	ABC	chromosome	Gammaproteobacteria	2681844	21	MAHA001c01a	2681844
maha.002	Mannheimia haemolytica D171	ABC	chromosome	Gammaproteobacteria	2501382	10	MAHA002c01a	2501382
maha.003	Mannheimia haemolytica D174	ABC	chromosome	Gammaproteobacteria	2702201	21	MAHA003c01a	2702201
maha.004	Mannheimia haemolytica M42548	ABC	chromosome	Gammaproteobacteria	2731870	12	MAHA004c01a	2731870
maha.005	Mannheimia haemolytica USDA-ARS-SAM-185 uid195457	ABC	chromosome	Gammaproteobacteria	2544668	12	MAHA005c01a	2544668
maha.006	Mannheimia haemolytica USDA-ARS-USMARC-183 uid195458	ABC	chromosome	Gammaproteobacteria	2658332	12	MAHA006c01a	2658332
maha.007	Mannheimia haemolytica USMARC 2286	ABC	chromosome	Gammaproteobacteria	2658507	12	MAHA007c01a	2658507
mahd.001	Marinobacter hydrocarbonoclasticus ATCC 49840 uid162203	ABC	chromosome	Gammaproteobacteria	3989480	35	MAHD001c01a	3989480
mahd.001	Marinobacter hydrocarbonoclasticus ATCC 49840 uid162203	Group I	chromosome	Gammaproteobacteria	3989480	49	MAHD001c01a	3989480
mahd.001	Marinobacter hydrocarbonoclasticus ATCC 49840 uid162203	Group I	chromosome	Gammaproteobacteria	3989480	43	MAHD001c01a	3989480
mahy.001	Marinithermus hydrothermalis DSM 14884 uid65783	Syn_cps3	chromosome	Deinococcus-Thermus	2269167	16	MAHY001c01a	2269167
mama.001	Magnetospirillum magneticum AMB 1 uid58527	Group I	chromosome	Alphaproteobacteria	4967148	21	MAMA001c01a	4967148
mame.001	Marinomonas mediterranea MMB 1 uid64753	Group I	chromosome	Gammaproteobacteria	4684316	16	MAME001c01a	4684316
mamr.001	Maricaulis maris MCS10 uid58689	Group I	chromosome	Alphaproteobacteria	3368780	11	MAMR001c01a	3368780
mapi.001	Marinitoga piezophila KA3 uid81629	Group I	chromosome	Thermotogae	2244793	43	MAPI001c01a	2231407
masu.001	Mannheimia succiniciproducens MBEL55E uid58197	Group I	chromosome	Gammaproteobacteria	2314078	16	MASU001c01a	2314078
matr.001	Marivirga tractuosa DSM 4126 uid60837	Group I	chromosome	Bacteroidetes	4516490	25	MATR001c01a	4511574
matr.001	Marivirga tractuosa DSM 4126 uid60837	Group I	chromosome	Bacteroidetes	4516490	24	MATR001c01a	4511574
me30.001	Methylotenera 301 uid49469	Syn_cps3	chromosome	Betaproteobacteria	3059871	8	ME30001c01a	3059871
me30.001	Methylotenera 301 uid49469	Group I	chromosome	Betaproteobacteria	3059871	14	ME30001c01a	3059871
me30.001	Methylotenera 301 uid49469	Group I	chromosome	Betaproteobacteria	3059871	33	ME30001c01a	3059871
me44.000	Methylobacterium 4 46 uid58843	Group I	chromosome	Alphaproteobacteria	7737025	11	ME44000c01a	7659055
me44.000	Methylobacterium 4 46 uid58843	Group I	chromosome	Alphaproteobacteria	7737025	17	ME44000c01a	7659055
me68.001	Methylovorus MP688 uid60723	Group I	chromosome	Betaproteobacteria	2862391	34	ME68001c01a	2862391
meau.001	Mesorhizobium australicum WSM2073 uid75101	Group I	chromosome	Alphaproteobacteria	6200534	26	MEAU001c01a	6200534
meau.001	Mesorhizobium australicum WSM2073 uid75101	Group I	chromosome	Alphaproteobacteria	6200534	19	MEAU001c01a	6200534
meau.001	Mesorhizobium australicum WSM2073 uid75101	Group I	chromosome	Alphaproteobacteria	6200534	5	MEAU001c01a	6200534
meau.001	Mesorhizobium australicum WSM2073 uid75101	Group I	chromosome	Alphaproteobacteria	6200534	45	MEAU001c01a	6200534
meba.001	Methanosarcina barkeri Fusaro uid57715	Syn_cps3	chromosome	Euryarchaeota	4873766	2	MEBA001c01a	4837408
mebu.001	Methanococcoides burtonii DSM 6242 uid58023	Syn_cps3	chromosome	Euryarchaeota	2575032	11	MEBU001c01a	2575032
meca.001	Methylococcus capsulatus Bath uid57607	Group I	chromosome	Gammaproteobacteria	3304561	14	MECA001c01a	3304561
meca.001	Methylococcus capsulatus Bath uid57607	Group I	chromosome	Gammaproteobacteria	3304561	29	MECA001c01a	3304561
mech.001	Methylobacterium chloromethanicum CM4 uid58933	ABC	chromosome	Alphaproteobacteria	6180732	10	MECH001c01a	5777908
meci.001	Mesorhizobium ciceri biovar biserrulae WSM1271 uid62101	Group I	chromosome	Alphaproteobacteria	6690028	26	MECI001c01a	6264489
meci.001	Mesorhizobium ciceri biovar biserrulae WSM1271 uid62101	Group I	chromosome	Alphaproteobacteria	6690028	5	MECI001c01a	6264489
meci.001	Mesorhizobium ciceri biovar biserrulae WSM1271 uid62101	Group I	chromosome	Alphaproteobacteria	6690028	15	MECI001c01a	6264489
meel.001	Megasphaera elsdenii DSM 20460 uid71135	Group I	chromosome	Firmicutes	2474718	12	MEEL001c01a	2474718
meev.001	Methanohalobium evestigatum Z 7303 uid49857	Syn_cps3	chromosome	Euryarchaeota	2406232	2	MEEV001c01a	2242317
meex.001	Methylobacterium extorquens PA1 uid58821	ABC	chromosome	Alphaproteobacteria	5471154	10	MEEX001c01a	5471154
meex.001	Methylobacterium extorquens PA1 uid58821	Group I	chromosome	Alphaproteobacteria	5471154	18	MEEX001c01a	5471154
meex.002	Methylobacterium extorquens AM1 uid57605	ABC	chromosome	Alphaproteobacteria	6879778	10	MEEX002c01a	5511322
meex.003	Methylobacterium extorquens DM4 uid61617	ABC	chromosome	Alphaproteobacteria	6123851	10	MEEX003c01a	5943768
mefg.001	Methylobacillus flagellatus KT uid58049	Syn_cps3	chromosome	Betaproteobacteria	2971517	10	MEFG001c01a	2971517
mefg.001	Methylobacillus flagellatus KT uid58049	Group I	chromosome	Betaproteobacteria	2971517	22	MEFG001c01a	2971517
mefo.001	Methanoregula formicicum SMSP uid184406	Syn_cps3	chromosome	Euryarchaeota	2820858	3	MEFO001c01a	2820858
mein.001	Methylacidiphilum infernorum V4 uid59161	Group I	chromosome	Verrucomicrobia	2287145	11	MEIN001c01a	2287145
meja.001	Methanocaldococcus jannaschii DSM 2661 uid57713	Syn_cps3	chromosome	Euryarchaeota	1739927	4	MEJA001c01a	1664970
mejm.001	Methylophaga JAM1 uid162947	Group I	chromosome	Gammaproteobacteria	3137192	47	MEJM001c01a	3137192
mela.001	Methanocorpusculum labreanum Z uid58785	Syn_cps3	chromosome	Euryarchaeota	1804962	5	MELA001c01a	1804962
melo.001	Mesorhizobium loti MAFF303099 uid57601	Group I	chromosome	Alphaproteobacteria	7596297	26	MELO001c01a	7036071
melo.001	Mesorhizobium loti MAFF303099 uid57601	Group I	chromosome	Alphaproteobacteria	7596297	17	MELO001c01a	7036071
melo.001	Mesorhizobium loti MAFF303099 uid57601	Group I	chromosome	Alphaproteobacteria	7596297	5	MELO001c01a	7036071
meme.001	Methylomonas methanica MC09 uid67363	Group I	chromosome	Gammaproteobacteria	5051681	11	MEME001c01a	5051681
meme.001	Methylomonas methanica MC09 uid67363	Group I	chromosome	Gammaproteobacteria	5051681	25	MEME001c01a	5051681
memh.001	Methanohalophilus mahii DSM 5219 uid47313	Syn_cps3	chromosome	Euryarchaeota	2012424	3	MEMH001c01a	2012424
memo.001	Methylotenera mobilis JLW8 uid59373	Group I	chromosome	Betaproteobacteria	2547570	27	MEMO001c01a	2547570
meno.001	Methylobacterium nodulans ORS 2060 uid59023	Group I	chromosome	Alphaproteobacteria	8839022	19	MENO001c01a	7772460
meno.001	Methylobacterium nodulans ORS 2060 uid59023	Group I	chromosome	Alphaproteobacteria	8839022	20	MENO001c01a	7772460
meno.001	Methylobacterium nodulans ORS 2060 uid59023	Group I	chromosome	Alphaproteobacteria	8839022	25	MENO001c01a	7772460
meop.001	Mesorhizobium opportunistum WSM2075 uid40861	Group I	chromosome	Alphaproteobacteria	6884444	31	MEOP001c01a	6884444
meop.001	Mesorhizobium opportunistum WSM2075 uid40861	Group I	chromosome	Alphaproteobacteria	6884444	18	MEOP001c01a	6884444
meop.001	Mesorhizobium opportunistum WSM2075 uid40861	Group I	chromosome	Alphaproteobacteria	6884444	22	MEOP001c01a	6884444
meop.001	Mesorhizobium opportunistum WSM2075 uid40861	Group I	chromosome	Alphaproteobacteria	6884444	5	MEOP001c01a	6884444
mepe.001	Methylibium petroleiphilum PM1 uid58085	ABC	chromosome	Betaproteobacteria	4643639	27	MEPE001c01a	4044195
mepe.001	Methylibium petroleiphilum PM1 uid58085	Syn_cps3	chromosome	Betaproteobacteria	4643639	11	MEPE001c01a	4044195
mepn.001	Melissococcus plutonius ATCC 35311 uid66803	Group I	chromosome	Firmicutes	2068732	24	MEPN001c01a	1891014
mepo.001	Methylobacterium populi BJ001 uid58937	ABC	chromosome	Alphaproteobacteria	5848997	10	MEPO001c01a	5800441
mepo.001	Methylobacterium populi BJ001 uid58937	Group I	chromosome	Alphaproteobacteria	5848997	11	MEPO001c01a	5800441
mepr.001	Mesotoga prima MesG1 Ag 4 2 uid52599	PGA	chromosome	Thermotogae	2975953	2	MEPR001c01a	2974229
mepr.001	Mesotoga prima MesG1 Ag 4 2 uid52599	Syn_cps3	chromosome	Thermotogae	2975953	4	MEPR001c01a	2974229
mepu.001	Melissococcus plutonius DAT561 uid89371	Group I	chromosome	Firmicutes	2045253	21	MEPU001c01a	1846178
mera.001	Methylobacterium radiotolerans JCM 2831 uid58845	ABC	chromosome	Alphaproteobacteria	6899110	31	MERA001c01a	6077833
mera.001	Methylobacterium radiotolerans JCM 2831 uid58845	Group I	chromosome	Alphaproteobacteria	6899110	10	MERA001c01a	6077833
mera.001	Methylobacterium radiotolerans JCM 2831 uid58845	Group I	chromosome	Alphaproteobacteria	6899110	17	MERA001c01a	6077833
merb.001	Meiothermus ruber DSM 1279 uid46661	Group I	chromosome	Deinococcus-Thermus	3097457	17	MERB001c01a	3097457
merb.002	Meiothermus ruber DSM 1279 uid198526	Group I	chromosome	Deinococcus-Thermus	3098881	18	MERB002c01a	3098881
mesc.001	Methylocystis SC2 uid174072	Group I	chromosome	Alphaproteobacteria	3773444	38	MESC001c01a	3773444
mesi.001	Methylovorus glucosetrophus SIP3 4 uid59367	Syn_cps3	chromosome	Betaproteobacteria	3082007	11	MESI001c01a	2995511
mesi.001	Methylovorus glucosetrophus SIP3 4 uid59367	Group I	chromosome	Betaproteobacteria	3082007	32	MESI001c01a	2995511
mesl.001	Methylocella silvestris BL2 uid59433	ABC	chromosome	Alphaproteobacteria	4305430	26	MESL001c01a	4305430
mesl.001	Methylocella silvestris BL2 uid59433	Syn_cps3	chromosome	Alphaproteobacteria	4305430	5	MESL001c01a	4305430
mesp.001	Chelativorans BNC1 uid58069	ABC	chromosome	Alphaproteobacteria	4935185	13	MESP001c01a	4412446
mesp.001	Chelativorans BNC1 uid58069	Group I	chromosome	Alphaproteobacteria	4935185	15	MESP001c01a	4412446
mesp.001	Chelativorans BNC1 uid58069	Group I	chromosome	Alphaproteobacteria	4935185	5	MESP001c01a	4412446
mesp.001	Chelativorans BNC1 uid58069	Group I	chromosome	Alphaproteobacteria	4935185	8	MESP001c01a	4412446
mesp.001	Chelativorans BNC1 uid58069	Group I	chromosome	Alphaproteobacteria	4935185	9	MESP001c01a	4412446
mi71.001	Microcoleus PCC 7113 uid183114	Group I	chromosome	Cyanobacteria	7966510	7	MI71001c01a	7470429
mi71.001	Microcoleus PCC 7113 uid183114	Group I	chromosome	Cyanobacteria	7966510	12	MI71001c01a	7470429
mi71.001	Microcoleus PCC 7113 uid183114	Group I	chromosome	Cyanobacteria	7966510	39	MI71001c01a	7470429
mite.001	Microbacterium testaceum StLB037 uid62789	Syn_cps3	chromosome	Actinobacteria	3982034	5	MITE001c01a	3982034
mite.001	Microbacterium testaceum StLB037 uid62789	Syn_cps3	chromosome	Actinobacteria	3982034	5	MITE001c01a	3982034
muru.001	Muricauda ruestringensis DSM 13258 uid72479	Group I	chromosome	Bacteroidetes	3842422	26	MURU001c01a	3842422
myae.001	Microcystis aeruginosa NIES 843 uid59101	Group I	chromosome	Cyanobacteria	5842795	7	MYAE001c01a	5842795
mych.001	Mycobacterium chubuense NBB4 uid168322	Syn_cps3	chromosome	Actinobacteria	6342624	2	MYCH001c01a	5583723
mych.001	Mycobacterium chubuense NBB4 uid168322	Syn_cps3	chromosome	Actinobacteria	6342624	2	MYCH001c01a	5583723
mych.001	Mycobacterium chubuense NBB4 uid168322	Syn_cps3	chromosome	Actinobacteria	6342624	2	MYCH001c01a	5583723
myfu.001	Myxococcus fulvus HW 1 uid68443	Group I	chromosome	Deltaproteobacteria	9003593	8	MYFU001c01a	9003593
mykm.001	Mycobacterium KMS uid58491	Syn_cps3	chromosome	Actinobacteria	6256079	2	MYKM001c01a	5737227
mymc.001	Mycobacterium MCS uid58465	Syn_cps3	chromosome	Actinobacteria	5920523	2	MYMC001c01a	5705448
mymy.001	Mycoplasma mycoides SC PG1 uid58031	Syn_cps3	chromosome	Tenericutes	1211703	3	MYMY001c01a	1211703
mymy.001	Mycoplasma mycoides SC PG1 uid58031	Syn_cps3	chromosome	Tenericutes	1211703	7	MYMY001c01a	1211703
mymy.002	Mycoplasma mycoides capri LC 95010 uid66189	Syn_cps3	chromosome	Tenericutes	1155838	4	MYMY002c01a	1153998
mymy.002	Mycoplasma mycoides capri LC 95010 uid66189	Syn_cps3	chromosome	Tenericutes	1155838	3	MYMY002c01a	1153998
mymy.003	Mycoplasma mycoides subsp. mycoides SC str. PG1 uid58031	Syn_cps3	chromosome	Tenericutes	1211703	3	MYMY003c01a	1211703
mymy.003	Mycoplasma mycoides subsp. mycoides SC str. PG1 uid58031	Syn_cps3	chromosome	Tenericutes	1211703	7	MYMY003c01a	1211703
mymy.004	Mycoplasma mycoides subsp. mycoides SC str. Gladysdale uid197153	Syn_cps3	chromosome	Tenericutes	1193808	14	MYMY004c01a	1193808
mymy.004	Mycoplasma mycoides subsp. mycoides SC str. Gladysdale uid197153	Syn_cps3	chromosome	Tenericutes	1193808	7	MYMY004c01a	1193808
myse.001	Mycobacterium smegmatis MC2 155 uid57701	Syn_cps3	chromosome	Actinobacteria	6988209	2	MYSE001c01a	6988209
mysm.001	Mycobacterium smegmatis MC2 155 uid171958	Syn_cps3	chromosome	Actinobacteria	6988208	2	MYSM001c01a	6988208
mysm.002	Mycobacterium smegmatis JS623 uid184820	Syn_cps3	chromosome	Actinobacteria	7221766	3	MYSM002c01a	6464916
mysm.002	Mycobacterium smegmatis JS623 uid184820	Syn_has	chromosome	Actinobacteria	7221766	3	MYSM002c01a	6464916
mysp.001	Mycobacterium JLS uid58489	Syn_cps3	chromosome	Actinobacteria	6048425	2	MYSP001c01a	6048425
myst.001	Myxococcus stipitatus DSM 14675 uid186549	Group I	chromosome	Deltaproteobacteria	10350586	26	MYST001c01a	10350586
myst.001	Myxococcus stipitatus DSM 14675 uid186549	Group I	chromosome	Deltaproteobacteria	10350586	18	MYST001c01a	10350586
myxa.001	Myxococcus xanthus DK 1622 uid58003	Group I	chromosome	Deltaproteobacteria	9139763	28	MYXA001c01a	9139763
myxa.001	Myxococcus xanthus DK 1622 uid58003	Group I	chromosome	Deltaproteobacteria	9139763	8	MYXA001c01a	9139763
nagr.001	Natronobacterium gregoryi SP2 uid74439	Syn_cps3	chromosome	Euryarchaeota	3788356	3	NAGR001c01a	3788356
nama.001	Natrialba magadii ATCC 43099 uid46245	PGA	chromosome	Euryarchaeota	4443643	2	NAMA001c01a	3751858
namu.001	Nakamurella multipartita DSM 44233 uid59221	Syn_cps3	chromosome	Actinobacteria	6060298	8	NAMU001c01a	6060298
neme.001	Neisseria meningitidis Z2491 uid57819	ABC	chromosome	Betaproteobacteria	2184406	18	NEME001c01a	2184406
neme.002	Neisseria meningitidis MC58 uid57817	ABC	chromosome	Betaproteobacteria	2272360	21	NEME002c01a	2272360
neme.003	Neisseria meningitidis FAM18 uid57825	ABC	chromosome	Betaproteobacteria	2194961	18	NEME003c01a	2194961
neme.005	Neisseria meningitidis 053442 uid58587	ABC	chromosome	Betaproteobacteria	2153416	21	NEME005c01a	2153416
neme.007	Neisseria meningitidis 8013 uid161967	ABC	chromosome	Betaproteobacteria	2277550	19	NEME007c01a	2277550
neme.008	Neisseria meningitidis alpha710 uid161971	ABC	chromosome	Betaproteobacteria	2242947	19	NEME008c01a	2242947
neme.009	Neisseria meningitidis M01 240355 uid162075	ABC	chromosome	Betaproteobacteria	2287777	18	NEME009c01a	2287777
neme.010	Neisseria meningitidis NZ 05 33 uid162077	ABC	chromosome	Betaproteobacteria	2248966	20	NEME010c01a	2248966
neme.011	Neisseria meningitidis M01 240149 uid162079	ABC	chromosome	Betaproteobacteria	2223518	20	NEME011c01a	2223518
neme.012	Neisseria meningitidis M04 240196 uid162081	ABC	chromosome	Betaproteobacteria	2250449	21	NEME012c01a	2250449
neme.013	Neisseria meningitidis H44 76 uid162083	ABC	chromosome	Betaproteobacteria	2240883	17	NEME013c01a	2240883
neme.014	Neisseria meningitidis G2136 uid162085	ABC	chromosome	Betaproteobacteria	2184862	21	NEME014c01a	2184862
neme.015	Neisseria meningitidis WUE 2594 uid162093	ABC	chromosome	Betaproteobacteria	2227255	17	NEME015c01a	2227255
nide.001	Candidatus Nitrospira defluvii uid51175	Group I	chromosome	Nitrospirae	4317083	8	NIDE001c01a	4317083
nide.001	Candidatus Nitrospira defluvii uid51175	Group I	chromosome	Nitrospirae	4317083	52	NIDE001c01a	4317083
niet.001	Nitrosomonas eutropha C91 uid58363	Group I	chromosome	Betaproteobacteria	2781824	24	NIET001c01a	2661057
niet.001	Nitrosomonas eutropha C91 uid58363	Group I	chromosome	Betaproteobacteria	2781824	9	NIET001c01a	2661057
nieu.001	Nitrosomonas europaea ATCC 19718 uid57647	ABC	chromosome	Betaproteobacteria	2812094	13	NIEU001c01a	2812094
nieu.001	Nitrosomonas europaea ATCC 19718 uid57647	Group I	chromosome	Betaproteobacteria	2812094	19	NIEU001c01a	2812094
nieu.001	Nitrosomonas europaea ATCC 19718 uid57647	Group I	chromosome	Betaproteobacteria	2812094	29	NIEU001c01a	2812094
niha.001	Nitrobacter hamburgensis X14 uid58293	Group I	chromosome	Alphaproteobacteria	5011522	5	NIHA001c01a	4406967
niha.001	Nitrobacter hamburgensis X14 uid58293	Group I	chromosome	Alphaproteobacteria	5011522	31	NIHA001c01a	4406967
nihl.001	Nitrosococcus halophilus Nc4 uid46803	Group I	chromosome	Gammaproteobacteria	4145260	22	NIHL001c01a	4079427
nihl.001	Nitrosococcus halophilus Nc4 uid46803	Group I	chromosome	Gammaproteobacteria	4145260	27	NIHL001c01a	4079427
niko.001	Niastella koreensis GR20 10 uid83125	Group I	chromosome	Bacteroidetes	9033684	15	NIKO001c01a	9033684
niko.001	Niastella koreensis GR20 10 uid83125	Group I	chromosome	Bacteroidetes	9033684	14	NIKO001c01a	9033684
nikr.001	Candidatus Nitrosopumilus koreensis AR1 uid176129	Syn_cps3	chromosome	Thaumarchaeota	1639964	3	NIKR001c01a	1639964
nikr.001	Candidatus Nitrosopumilus koreensis AR1 uid176129	Syn_has	chromosome	Thaumarchaeota	1639964	3	NIKR001c01a	1639964
nimu.001	Nitrosospira multiformis ATCC 25196 uid58361	Group I	chromosome	Betaproteobacteria	3234309	50	NIMU001c01a	3184243
nioc.001	Nitrosococcus oceani ATCC 19707 uid58403	Group I	chromosome	Gammaproteobacteria	3522111	28	NIOC001c01a	3481691
nisa.001	Nitratifractor salsuginis DSM 16511 uid62183	Group I	chromosome	Epsilonproteobacteria	2101285	35	NISA001c01a	2101285
nisa.001	Nitratifractor salsuginis DSM 16511 uid62183	Group I	chromosome	Epsilonproteobacteria	2101285	23	NISA001c01a	2101285
niwa.001	Nitrosococcus watsonii C 113 uid50331	Group I	chromosome	Gammaproteobacteria	3373286	12	NIWA001c01a	3328570
niwi.001	Nitrobacter winogradskyi Nb 255 uid58295	Group I	chromosome	Alphaproteobacteria	3402093	5	NIWI001c01a	3402093
no1y.001	Novosphingobium PP1Y uid67383	ABC	plasmid	Alphaproteobacteria	5313905	19	NO1Y001p02a	192103
no1y.001	Novosphingobium PP1Y uid67383	Group I	chromosome	Alphaproteobacteria	5313905	52	NO1Y001c01a	3911486
no1y.001	Novosphingobium PP1Y uid67383	Group I	chromosome	Alphaproteobacteria	5313905	20	NO1Y001c01a	3911486
no1y.001	Novosphingobium PP1Y uid67383	Group I	chromosome	Alphaproteobacteria	5313905	17	NO1Y001c01a	3911486
no75.001	Nostoc PCC 7524 uid182933	Group I	chromosome	Cyanobacteria	6718869	10	NO75001c01a	6635030
no75.001	Nostoc PCC 7524 uid182933	Group I	chromosome	Cyanobacteria	6718869	13	NO75001c01a	6635030
noar.001	Novosphingobium aromaticivorans DSM 12444 uid57747	ABC	chromosome	Alphaproteobacteria	4233314	34	NOAR001c01a	3561584
noar.001	Novosphingobium aromaticivorans DSM 12444 uid57747	Group I	chromosome	Alphaproteobacteria	4233314	38	NOAR001c01a	3561584
noaz.001	Nostoc azollae 0708 uid49725	Group I	chromosome	Cyanobacteria	5486145	11	NOAZ001c01a	5354700
nopc.001	Nostoc PCC 7107 uid182932	Group I	chromosome	Cyanobacteria	6329823	12	NOPC001c01a	6329823
nopu.001	Nostoc punctiforme PCC 73102 uid57767	Group I	chromosome	Cyanobacteria	9059191	11	NOPU001c01a	8234322
nopu.001	Nostoc punctiforme PCC 73102 uid57767	Group I	chromosome	Cyanobacteria	9059191	14	NOPU001c01a	8234322
nopu.001	Nostoc punctiforme PCC 73102 uid57767	Group I	chromosome	Cyanobacteria	9059191	10	NOPU001c01a	8234322
nosp.001	Nostoc PCC 7120 uid57803	Group I	chromosome	Cyanobacteria	7211789	11	NOSP001c01a	6413771
nosp.001	Nostoc PCC 7120 uid57803	Group I	chromosome	Cyanobacteria	7211789	17	NOSP001c01a	6413771
nosp.001	Nostoc PCC 7120 uid57803	Group I	chromosome	Cyanobacteria	7211789	22	NOSP001c01a	6413771
ocan.001	Ochrobactrum anthropi ATCC 49188 uid58921	Group I	chromosome	Alphaproteobacteria	5205777	13	OCAN001c01a	2887297
ocan.001	Ochrobactrum anthropi ATCC 49188 uid58921	Group I	chromosome	Alphaproteobacteria	5205777	6	OCAN001c01a	2887297
ocan.001	Ochrobactrum anthropi ATCC 49188 uid58921	Group I	chromosome	Alphaproteobacteria	5205777	19	OCAN001c02a	1895911
ocgk.001	Oceanimonas GK1 uid81627	ABC	chromosome	Gammaproteobacteria	3527244	40	OCGK001c01a	3514537
ocih.001	Oceanobacillus iheyensis HTE831 uid57867	PGA	chromosome	Firmicutes	3630528	3	OCIH001c01a	3630528
ocih.001	Oceanobacillus iheyensis HTE831 uid57867	Group I	chromosome	Firmicutes	3630528	27	OCIH001c01a	3630528
odsp.001	Odoribacter splanchnicus DSM 20712 uid63397	Syn_cps3	chromosome	Bacteroidetes	4392288	6	ODSP001c01a	4392288
olca.001	Oligotropha carboxidovorans OM5 uid59155	Group I	chromosome	Alphaproteobacteria	3745629	16	OLCA001c01a	3745629
olca.002	Oligotropha carboxidovorans OM4 uid162135	Group I	chromosome	Alphaproteobacteria	3839771	16	OLCA002c01a	3539447
olca.003	Oligotropha carboxidovorans OM5 uid72795	Group I	chromosome	Alphaproteobacteria	3896074	16	OLCA003c01a	3595748
osac.001	Oscillatoria acuminata PCC 6304 uid183003	Group I	chromosome	Cyanobacteria	7804270	22	OSAC001c01a	7689443
osni.001	Oscillatoria PCC 7112 uid183110	Group I	chromosome	Cyanobacteria	8272254	14	OSNI001c01a	7479014
osni.001	Oscillatoria PCC 7112 uid183110	Group I	chromosome	Cyanobacteria	8272254	6	OSNI001c01a	7479014
owho.001	Owenweeksia hongkongensis DSM 17368 uid82951	Group I	chromosome	Bacteroidetes	4000057	4	OWHO001c01a	4000057
owho.001	Owenweeksia hongkongensis DSM 17368 uid82951	Group I	chromosome	Bacteroidetes	4000057	20	OWHO001c01a	4000057
owho.001	Owenweeksia hongkongensis DSM 17368 uid82951	Group I	chromosome	Bacteroidetes	4000057	19	OWHO001c01a	4000057
paan.001	Pantoea ananatis LMG 20103 uid46807	Group I	chromosome	Gammaproteobacteria	4703373	25	PAAN001c01a	4703373
paan.002	Pantoea ananatis AJ13355 uid162073	Group I	chromosome	Gammaproteobacteria	4877280	17	PAAN002c01a	4555536
paan.003	Pantoea ananatis PA13 uid162181	Group I	chromosome	Gammaproteobacteria	4867131	27	PAAN003c01a	4586378
paan.004	Pantoea ananatis uid86861	Group I	chromosome	Gammaproteobacteria	4908144	28	PAAN004c01a	4605545
paat.001	Pantoea At 9b uid55845	Group I	chromosome	Gammaproteobacteria	6312783	26	PAAT001c01a	4368708
paat.001	Pantoea At 9b uid55845	Group I	plasmid	Gammaproteobacteria	6312783	14	PAAT001p02a	394054
pabe.001	Parvularcula bermudensis HTCC2503 uid51641	Group I	chromosome	Alphaproteobacteria	2902643	26	PABE001c01a	2902643
pabe.001	Parvularcula bermudensis HTCC2503 uid51641	Group I	chromosome	Alphaproteobacteria	2902643	19	PABE001c01a	2902643
padi.001	Parabacteroides distasonis ATCC 8503 uid58301	Syn_cps3	chromosome	Bacteroidetes	4811379	14	PADI001c01a	4811379
padi.001	Parabacteroides distasonis ATCC 8503 uid58301	Group I	chromosome	Bacteroidetes	4811379	30	PADI001c01a	4811379
padi.001	Parabacteroides distasonis ATCC 8503 uid58301	Group I	chromosome	Bacteroidetes	4811379	19	PADI001c01a	4811379
padi.001	Parabacteroides distasonis ATCC 8503 uid58301	Group I	chromosome	Bacteroidetes	4811379	33	PADI001c01a	4811379
padi.001	Parabacteroides distasonis ATCC 8503 uid58301	Group I	chromosome	Bacteroidetes	4811379	11	PADI001c01a	4811379
padi.001	Parabacteroides distasonis ATCC 8503 uid58301	Group I	chromosome	Bacteroidetes	4811379	24	PADI001c01a	4811379
padi.001	Parabacteroides distasonis ATCC 8503 uid58301	Group I	chromosome	Bacteroidetes	4811379	16	PADI001c01a	4811379
pajd.001	Paenibacillus JDR 2 uid59021	Group I	chromosome	Firmicutes	7184930	21	PAJD001c01a	7184930
pala.001	Parvibaculum lavamentivorans DS 1 uid58739	Group I	chromosome	Alphaproteobacteria	3914745	30	PALA001c01a	3914745
pala.001	Parvibaculum lavamentivorans DS 1 uid58739	Group I	chromosome	Alphaproteobacteria	3914745	15	PALA001c01a	3914745
pamc.001	Paenibacillus mucilaginosus KNP414 uid68311	Group I	chromosome	Firmicutes	8663821	31	PAMC001c01a	8663821
pamc.002	Paenibacillus mucilaginosus 3016 uid89377	Group I	chromosome	Firmicutes	8739048	25	PAMC002c01a	8739048
pamc.003	Paenibacillus mucilaginosus K02 uid162117	Group I	chromosome	Firmicutes	8819200	33	PAMC003c01a	8819200
pamu.001	Pasteurella multocida Pm70 uid57627	ABC	chromosome	Gammaproteobacteria	2257487	10	PAMU001c01a	2257487
pamu.001	Pasteurella multocida Pm70 uid57627	Group I	chromosome	Gammaproteobacteria	2257487	16	PAMU001c01a	2257487
pamu.002	Pasteurella multocida 3480 uid161955	ABC	chromosome	Gammaproteobacteria	2378127	10	PAMU002c01a	2378127
pamu.002	Pasteurella multocida 3480 uid161955	Group I	chromosome	Gammaproteobacteria	2378127	16	PAMU002c01a	2378127
pamu.003	Pasteurella multocida 36950 uid86887	ABC	chromosome	Gammaproteobacteria	2349518	10	PAMU003c01a	2349518
pamu.003	Pasteurella multocida 36950 uid86887	Group I	chromosome	Gammaproteobacteria	2349518	15	PAMU003c01a	2349518
pamu.004	Pasteurella multocida HN06 uid156881	ABC	chromosome	Gammaproteobacteria	2407578	11	PAMU004c01a	2402218
pamu.004	Pasteurella multocida HN06 uid156881	Group I	chromosome	Gammaproteobacteria	2407578	16	PAMU004c01a	2402218
papo.001	Paenibacillus polymyxa E681 uid53477	Syn_cps3	chromosome	Firmicutes	5394884	2	PAPO001c01a	5394884
papo.001	Paenibacillus polymyxa E681 uid53477	Group I	chromosome	Firmicutes	5394884	31	PAPO001c01a	5394884
papo.002	Paenibacillus polymyxa SC2 uid59583	Syn_cps3	chromosome	Firmicutes	6241931	2	PAPO002c01a	5731816
papo.002	Paenibacillus polymyxa SC2 uid59583	Group I	chromosome	Firmicutes	6241931	32	PAPO002c01a	5731816
papo.003	Paenibacillus polymyxa M1 uid162159	Syn_cps3	chromosome	Firmicutes	6231122	2	PAPO003c01a	5864546
papo.003	Paenibacillus polymyxa M1 uid162159	Group I	chromosome	Firmicutes	6231122	33	PAPO003c01a	5864546
papr.001	Paludibacter propionicigenes WB4 uid60725	Group I	chromosome	Bacteroidetes	3685504	35	PAPR001c01a	3685504
pate.001	Paenibacillus terrae HPL 003 uid82371	Syn_cps3	chromosome	Firmicutes	6083395	2	PATE001c01a	6083395
pate.001	Paenibacillus terrae HPL 003 uid82371	Group I	chromosome	Firmicutes	6083395	31	PATE001c01a	6083395
pava.001	Pantoea vagans C9 1 uid49871	Group I	chromosome	Gammaproteobacteria	4888338	22	PAVA001c01a	4024986
peca.001	Pelobacter carbinolicus DSM 2380 uid58241	Group I	chromosome	Deltaproteobacteria	3665893	20	PECA001c01a	3665893
pecl.001	Pediococcus claussenii ATCC BAA 344 uid81103	Group I	chromosome	Firmicutes	1978793	18	PECL001c01a	1829111
pecr.001	Pectobacterium carotovorum PC1 uid59295	Group I	chromosome	Gammaproteobacteria	4862913	24	PECR001c01a	4862913
pecr.002	Pectobacterium carotovorum PCC21 uid174335	Group I	chromosome	Gammaproteobacteria	4842771	23	PECR002c01a	4842771
peha.001	Pelagibacterium halotolerans B2 uid74393	Group I	chromosome	Alphaproteobacteria	3948887	6	PEHA001c01a	3944837
peha.001	Pelagibacterium halotolerans B2 uid74393	Group I	chromosome	Alphaproteobacteria	3948887	23	PEHA001c01a	3944837
pehe.001	Pedobacter heparinus DSM 2366 uid59111	Group I	chromosome	Bacteroidetes	5167383	17	PEHE001c01a	5167383
pepe.001	Pediococcus pentosaceus ATCC 25745 uid57981	Group I	chromosome	Firmicutes	1832387	12	PEPE001c01a	1832387
pepr.001	Pelobacter propionicus DSM 2379 uid58255	Group I	chromosome	Deltaproteobacteria	4241119	24	PEPR001c01a	4008000
pepr.001	Pelobacter propionicus DSM 2379 uid58255	Group I	chromosome	Deltaproteobacteria	4241119	23	PEPR001c01a	4008000
pesa.001	Pedobacter saltans DSM 12145 uid61349	Group I	chromosome	Bacteroidetes	4635236	26	PESA001c01a	4635236
pesa.001	Pedobacter saltans DSM 12145 uid61349	Group I	chromosome	Bacteroidetes	4635236	21	PESA001c01a	4635236
pesa.001	Pedobacter saltans DSM 12145 uid61349	Group I	chromosome	Bacteroidetes	4635236	32	PESA001c01a	4635236
pesc.001	Pectobacterium sp. SCC3193 uid193707	Group I	chromosome	Gammaproteobacteria	5164411	26	PESC001c01a	5164411
pewa.001	Pectobacterium wasabiae WPP163 uid41297	Group I	chromosome	Gammaproteobacteria	5063892	21	PEWA001c01a	5063892
phga.001	Phaeobacter gallaeciensis 2 10 uid54715	ABC	plasmid	Alphaproteobacteria	4160918	39	PHGA001p02a	70384
phga.001	Phaeobacter gallaeciensis 2 10 uid54715	Group I	chromosome	Alphaproteobacteria	4160918	15	PHGA001c01a	3758274
phga.002	Phaeobacter gallaeciensis DSM 17395 uid54717	ABC	plasmid	Alphaproteobacteria	4227134	38	PHGA002p02a	65245
phga.002	Phaeobacter gallaeciensis DSM 17395 uid54717	Group I	chromosome	Alphaproteobacteria	4227134	15	PHGA002c01a	3821831
phlu.001	Photorhabdus luminescens laumondii TTO1 uid61593	Group I	chromosome	Gammaproteobacteria	5688987	8	PHLU001c01a	5688987
phpr.001	Photobacterium profundum SS9 uid62923	Group I	chromosome	Gammaproteobacteria	6403280	11	PHPR001c01a	4085304
phpr.001	Photobacterium profundum SS9 uid62923	Group I	chromosome	Gammaproteobacteria	6403280	26	PHPR001c01a	4085304
phzu.001	Phenylobacterium zucineum HLK1 uid58959	Group I	chromosome	Alphaproteobacteria	4379231	16	PHZU001c01a	3996255
pisp.001	Rhodopirellula baltica SH 1 uid61589	PGA	chromosome	Planctomycetes	7145576	2	PISP001c01a	7145576
pito.001	Picrophilus torridus DSM 9790 uid58041	Syn_cps3	chromosome	Euryarchaeota	1545895	4	PITO001c01a	1545895
pl73.001	Pleurocapsa PCC 7327 uid183006	Group I	chromosome	Cyanobacteria	4986817	12	PL73001c01a	4986817
pl73.001	Pleurocapsa PCC 7327 uid183006	Group I	chromosome	Cyanobacteria	4986817	36	PL73001c01a	4986817
plbr.001	Planctomyces brasiliensis DSM 5305 uid60583	Group I	chromosome	Planctomycetes	6006602	45	PLBR001c01a	6006602
plli.001	Planctomyces limnophilus DSM 3776 uid48643	Group I	chromosome	Planctomycetes	5460085	10	PLLI001c01a	5423075
pogl.001	Polymorphum gilvum SL003B 26A1 uid65447	ABC	chromosome	Alphaproteobacteria	4718963	28	POGL001c01a	4649365
pogl.001	Polymorphum gilvum SL003B 26A1 uid65447	Group I	chromosome	Alphaproteobacteria	4718963	5	POGL001c01a	4649365
pogl.001	Polymorphum gilvum SL003B 26A1 uid65447	Group I	chromosome	Alphaproteobacteria	4718963	27	POGL001c01a	4649365
pojs.001	Polaromonas JS666 uid58207	ABC	plasmid	Betaproteobacteria	5898676	8	POJS001p01a	360405
pojs.001	Polaromonas JS666 uid58207	Group I	chromosome	Betaproteobacteria	5898676	21	POJS001c01a	5200264
pona.001	Polaromonas naphthalenivorans CJ2 uid58273	Group I	chromosome	Betaproteobacteria	5366143	29	PONA001c01a	4410291
prac.001	Propionibacterium acnes 6609 uid162137	Syn_cps3	chromosome	Actinobacteria	2560282	3	PRAC001c01a	2560282
prac.002	Propionibacterium acnes SK137 uid48071	Syn_cps3	chromosome	Actinobacteria	2495334	4	PRAC002c01a	2495334
prac.003	Propionibacterium acnes KPA171202 uid58101	Syn_cps3	chromosome	Actinobacteria	2560265	3	PRAC003c01a	2560265
prac.004	Propionibacterium acnes 266 uid162059	Syn_cps3	chromosome	Actinobacteria	2494578	3	PRAC004c01a	2494578
prac.005	Propionibacterium acnes ATCC 11828 uid162177	Syn_cps3	chromosome	Actinobacteria	2488626	2	PRAC005c01a	2488626
prac.006	Propionibacterium acnes TypeIA2 P acn17 uid80735	Syn_cps3	chromosome	Actinobacteria	2522885	3	PRAC006c01a	2522885
prac.007	Propionibacterium acnes TypeIA2 P acn31 uid80733	Syn_cps3	chromosome	Actinobacteria	2498766	3	PRAC007c01a	2498766
prac.008	Propionibacterium acnes TypeIA2 P acn33 uid80745	Syn_cps3	chromosome	Actinobacteria	2489623	3	PRAC008c01a	2489623
prac.009	Propionibacterium acnes C1 uid176501	Syn_cps3	chromosome	Actinobacteria	2519002	3	PRAC009c01a	2519002
prac.010	Propionibacterium acnes HL096PA1	Syn_cps3	chromosome	Actinobacteria	2549775	3	PRAC010c01a	2494190
prae.001	Prosthecochloris aestuarii DSM 271 uid58151	Group I	chromosome	Chlorobi	2579695	27	PRAE001c01a	2512923
prma.002	Prochlorococcus marinus pastoris CCMP1986 uid57761	Group I	chromosome	Cyanobacteria	1657990	38	PRMA002c01a	1657990
prru.001	Prevotella ruminicola 23 uid47507	Group I	chromosome	Bacteroidetes	3619559	8	PRRU001c01a	3619559
prst.001	Providencia stuartii MRSN 2154 uid162193	Group I	chromosome	Gammaproteobacteria	4402109	19	PRST001c01a	4402109
prst.001	Providencia stuartii MRSN 2154 uid162193	Group I	chromosome	Gammaproteobacteria	4402109	14	PRST001c01a	4402109
prvi.001	Chlorobium phaeovibrioides DSM 265 uid58129	Group I	chromosome	Chlorobi	1966858	26	PRVI001c01a	1966858
prvi.001	Chlorobium phaeovibrioides DSM 265 uid58129	Group I	chromosome	Chlorobi	1966858	7	PRVI001c01a	1966858
ps99.001	Pseudoalteromonas SM9913 uid61247	Group I	chromosome	Gammaproteobacteria	4037671	23	PS99001c01a	3332787
psae.001	Pseudomonas aeruginosa PAO1 uid57945	Group I	chromosome	Gammaproteobacteria	6264404	10	PSAE001c01a	6264404
psae.003	Pseudomonas aeruginosa PA7 uid58627	Group I	chromosome	Gammaproteobacteria	6588339	10	PSAE003c01a	6588339
psae.004	Pseudomonas aeruginosa LESB58 uid59275	Group I	chromosome	Gammaproteobacteria	6601757	10	PSAE004c01a	6601757
psae.005	Pseudomonas aeruginosa M18 uid162089	Group I	chromosome	Gammaproteobacteria	6327754	10	PSAE005c01a	6327754
psae.006	Pseudomonas aeruginosa NCGM2 S1 uid162173	Group I	chromosome	Gammaproteobacteria	6764661	10	PSAE006c01a	6764661
psae.007	Pseudomonas aeruginosa DK2 uid168996	Group I	chromosome	Gammaproteobacteria	6402658	8	PSAE007c01a	6402658
psae.008	Pseudomonas aeruginosa B136-33 uid196598	Group I	chromosome	Gammaproteobacteria	6421010	10	PSAE008c01a	6421010
psae.009	Pseudomonas aeruginosa RP73	Group I	chromosome	Gammaproteobacteria	6342034	10	PSAE009c01a	6342034
psar.001	Psychrobacter arcticus 273 4 uid58021	Group I	chromosome	Gammaproteobacteria	2650701	31	PSAR001c01a	2650701
psat.001	Pseudoalteromonas atlantica T6c uid58283	ABC	chromosome	Gammaproteobacteria	5187005	9	PSAT001c01a	5187005
psat.001	Pseudoalteromonas atlantica T6c uid58283	Group I	chromosome	Gammaproteobacteria	5187005	23	PSAT001c01a	5187005
psat.001	Pseudoalteromonas atlantica T6c uid58283	Group I	chromosome	Gammaproteobacteria	5187005	30	PSAT001c01a	5187005
psbr.001	Pseudomonas brassicacearum NFM421 uid66303	Group I	chromosome	Gammaproteobacteria	6843248	12	PSBR001c01a	6843248
pscn.001	Psychromonas sp. CNPT3 uid54249	ABC	chromosome	Gammaproteobacteria	3052410	22	PSCN001c01a	3052410
pscn.001	Psychromonas sp. CNPT3 uid54249	Group I	chromosome	Gammaproteobacteria	3052410	20	PSCN001c01a	3052410
pscr.001	Psychrobacter cryohalolentis K5 uid58373	Group I	chromosome	Gammaproteobacteria	3101097	31	PSCR001c01a	3059876
psfl.001	Pseudomonas fluorescens Pf 5 uid57937	Group I	chromosome	Gammaproteobacteria	7074893	12	PSFL001c01a	7074893
psfl.001	Pseudomonas fluorescens Pf 5 uid57937	Group I	chromosome	Gammaproteobacteria	7074893	12	PSFL001c01a	7074893
psfl.002	Pseudomonas fluorescens Pf0 1 uid57591	Group I	chromosome	Gammaproteobacteria	6438405	11	PSFL002c01a	6438405
psfl.002	Pseudomonas fluorescens Pf0 1 uid57591	Group I	chromosome	Gammaproteobacteria	6438405	11	PSFL002c01a	6438405
psfl.002	Pseudomonas fluorescens Pf0 1 uid57591	Group I	chromosome	Gammaproteobacteria	6438405	16	PSFL002c01a	6438405
psfl.003	Pseudomonas fluorescens SBW25 uid158693	Group I	chromosome	Gammaproteobacteria	6722539	10	PSFL003c01a	6722539
psfl.003	Pseudomonas fluorescens SBW25 uid158693	Group I	chromosome	Gammaproteobacteria	6722539	21	PSFL003c01a	6722539
psfl.004	Pseudomonas fluorescens A506 uid165185	Group I	chromosome	Gammaproteobacteria	5962570	10	PSFL004c01a	5962570
psfl.005	Pseudomonas fluorescens F113 uid87037	Group I	chromosome	Gammaproteobacteria	6845832	16	PSFL005c01a	6845832
psfl.005	Pseudomonas fluorescens F113 uid87037	Group I	chromosome	Gammaproteobacteria	6845832	12	PSFL005c01a	6845832
psfl.006	Pseudomonas fluorescens A506 uid165185	Group I	chromosome	Gammaproteobacteria	6019547	10	PSFL006c01a	5962570
psfl.007	Pseudomonas protegens CHA0 uid203393	Group I	chromosome	Gammaproteobacteria	6867980	12	PSFL007c01a	6867980
psfl.007	Pseudomonas protegens CHA0 uid203393	Group I	chromosome	Gammaproteobacteria	6867980	12	PSFL007c01a	6867980
psfo.001	Pseudovibrio FO BEG1 uid82373	Group I	chromosome	Alphaproteobacteria	5916782	18	PSFO001c01a	5475670
psfo.001	Pseudovibrio FO BEG1 uid82373	Group I	chromosome	Alphaproteobacteria	5916782	6	PSFO001c01a	5475670
psfo.001	Pseudovibrio FO BEG1 uid82373	Group I	chromosome	Alphaproteobacteria	5916782	5	PSFO001c01a	5475670
psfu.001	Pseudomonas fulva 12 X uid67351	Group I	chromosome	Gammaproteobacteria	4920769	17	PSFU001c01a	4920769
psgg.001	Psychrobacter sp. G uid210641	Group I	chromosome	Gammaproteobacteria	3113999	25	PSGG001c01a	3079438
psha.001	Pseudoalteromonas haloplanktis TAC125 uid58431	Group I	chromosome	Gammaproteobacteria	3850272	18	PSHA001c01a	3214944
psin.001	Psychromonas ingrahamii 37 uid58521	Group I	chromosome	Gammaproteobacteria	4559598	32	PSIN001c01a	4559598
psin.001	Psychromonas ingrahamii 37 uid58521	Group I	chromosome	Gammaproteobacteria	4559598	27	PSIN001c01a	4559598
psmu.001	Pseudomonas mendocina ymp uid58723	Group I	chromosome	Gammaproteobacteria	5072807	14	PSMU001c01a	5072807
pspo.001	Pseudomonas poae RE 1-1-14 uid188480	Group I	chromosome	Gammaproteobacteria	5512241	10	PSPO001c01a	5512241
pspu.001	Pseudomonas putida KT2440 uid57843	Group I	chromosome	Gammaproteobacteria	6181863	17	PSPU001c01a	6181863
pspu.002	Pseudomonas putida GB 1 uid58735	Group I	chromosome	Gammaproteobacteria	6078430	18	PSPU002c01a	6078430
pspu.003	Pseudomonas putida W619 uid58651	Group I	chromosome	Gammaproteobacteria	5774330	18	PSPU003c01a	5774330
pspu.004	Pseudomonas putida F1 uid58355	ABC	chromosome	Gammaproteobacteria	5959964	37	PSPU004c01a	5959964
pspu.004	Pseudomonas putida F1 uid58355	Group I	chromosome	Gammaproteobacteria	5959964	19	PSPU004c01a	5959964
pspu.005	Pseudomonas putida BIRD 1 uid162055	Group I	chromosome	Gammaproteobacteria	5731541	19	PSPU005c01a	5731541
pspu.006	Pseudomonas putida S16 uid68747	Group I	chromosome	Gammaproteobacteria	5984790	19	PSPU006c01a	5984790
pspu.007	Pseudomonas ND6 uid167583	Group I	chromosome	Gammaproteobacteria	6304310	18	PSPU007c01a	6085449
pspu.008	Pseudomonas putida DOT T1E uid171260	Group I	chromosome	Gammaproteobacteria	6260702	18	PSPU008c01a	6260702
pspu.009	Pseudomonas putida HB3267 uid184078	Group I	chromosome	Gammaproteobacteria	5875750	18	PSPU009c01a	5875750
pspu.010	Pseudomonas putida H8234	Group I	chromosome	Gammaproteobacteria	6870827	18	PSPU010c01a	6870827
pspu.012	Pseudomonas putida NBRC 14164 uid208670	Group I	chromosome	Gammaproteobacteria	6156701	18	PSPU012c01a	6156701
pspu.012	Pseudomonas putida NBRC 14164 uid208670	Group I	chromosome	Gammaproteobacteria	6156701	25	PSPU012c01a	6156701
pssa.001	Pseudoxanthomonas spadix BD a59 uid75113	Group I	chromosome	Gammaproteobacteria	3452554	8	PSSA001c01a	3452554
pssa.001	Pseudoxanthomonas spadix BD a59 uid75113	Group I	chromosome	Gammaproteobacteria	3452554	26	PSSA001c01a	3452554
pssp.001	Psychrobacter PRwf 1 uid58459	Group I	chromosome	Gammaproteobacteria	2995049	23	PSSP001c01a	2978976
psst.001	Pseudomonas stutzeri A1501 uid58641	Group I	chromosome	Gammaproteobacteria	4567418	11	PSST001c01a	4567418
psst.002	Pseudomonas stutzeri DSM 4166 uid162113	Group I	chromosome	Gammaproteobacteria	4689946	12	PSST002c01a	4689946
psst.003	Pseudomonas stutzeri ATCC 17588 LMG 11199 uid68749	Group I	chromosome	Gammaproteobacteria	4547930	25	PSST003c01a	4547930
psst.004	Pseudomonas stutzeri CCUG 29243 uid168379	Group I	chromosome	Gammaproteobacteria	4709064	12	PSST004c01a	4709064
psst.005	Pseudomonas stutzeri DSM 10701 uid170940	Group I	chromosome	Gammaproteobacteria	4174118	9	PSST005c01a	4174118
psst.005	Pseudomonas stutzeri DSM 10701 uid170940	Group I	chromosome	Gammaproteobacteria	4174118	8	PSST005c01a	4174118
psst.006	Pseudomonas stutzeri RCH2 uid184342	Group I	chromosome	Gammaproteobacteria	4600489	35	PSST006c01a	4575057
pssu.001	Pseudoxanthomonas suwonensis 11 1 uid62105	Group I	chromosome	Gammaproteobacteria	3419049	12	PSSU001c01a	3419049
pssy.001	Pseudomonas syringae tomato DC3000 uid57967	Group I	chromosome	Gammaproteobacteria	6538260	10	PSSY001c01a	6397126
pssy.001	Pseudomonas syringae tomato DC3000 uid57967	Group I	chromosome	Gammaproteobacteria	6538260	9	PSSY001c01a	6397126
pssy.002	Pseudomonas syringae B728a uid57931	Group I	chromosome	Gammaproteobacteria	6093698	10	PSSY002c01a	6093698
pssy.002	Pseudomonas syringae B728a uid57931	Group I	chromosome	Gammaproteobacteria	6093698	9	PSSY002c01a	6093698
pssy.003	Pseudomonas syringae phaseolicola 1448A uid58099	Group I	chromosome	Gammaproteobacteria	6112448	11	PSSY003c01a	5928787
pssy.003	Pseudomonas syringae phaseolicola 1448A uid58099	Group I	chromosome	Gammaproteobacteria	6112448	9	PSSY003c01a	5928787
psuw.001	Pseudomonas putida UW4 uid182733	Group I	chromosome	Gammaproteobacteria	6183388	12	PSUW001c01a	6183388
psuw.001	Pseudomonas putida UW4 uid182733	Group I	chromosome	Gammaproteobacteria	6183388	15	PSUW001c01a	6183388
put7.001	Pusillimonas sp. T7-7 uid66391	Group I	chromosome	Betaproteobacteria	3924810	14	PUT7001c01a	3883605
pyca.001	Pyrobaculum calidifontis JCM 11548 uid58787	Syn_cps3	chromosome	Crenarchaeota	2009313	15	PYCA001c01a	2009313
pyst.001	Pyrococcus ST04 uid167261	Syn_cps3	chromosome	Euryarchaeota	1736885	11	PYST001c01a	1736885
raaq.001	Rahnella aquatilis CIP 78 65 ATCC 33071 uid86855	Group IV_e	chromosome	Gammaproteobacteria	5448900	7	RAAQ001c01a	4861101
raaq.001	Rahnella aquatilis CIP 78 65 ATCC 33071 uid86855	Group I	chromosome	Gammaproteobacteria	5448900	10	RAAQ001c01a	4861101
raaq.001	Rahnella aquatilis CIP 78 65 ATCC 33071 uid86855	Group I	chromosome	Gammaproteobacteria	5448900	16	RAAQ001c01a	4861101
raaq.002	Rahnella aquatilis HX2 uid158049	ABC	chromosome	Gammaproteobacteria	5656799	16	RAAQ002c01a	4962173
raaq.002	Rahnella aquatilis HX2 uid158049	Group I	chromosome	Gammaproteobacteria	5656799	10	RAAQ002c01a	4962173
raaq.002	Rahnella aquatilis HX2 uid158049	Group I	chromosome	Gammaproteobacteria	5656799	16	RAAQ002c01a	4962173
raeu.001	Ralstonia eutropha JMP134 uid58047	Group I	chromosome	Betaproteobacteria	7255290	21	RAEU001c02a	2726152
raeu.002	Ralstonia eutropha H16 uid62925	Group I	chromosome	Betaproteobacteria	7416678	15	RAEU002c01a	4052032
raeu.002	Ralstonia eutropha H16 uid62925	Group I	chromosome	Betaproteobacteria	7416678	30	RAEU002c02a	2912490
raor.001	Raoultella ornithinolytica B6	Group I	chromosome	Gammaproteobacteria	5398151	33	RAOR001c01a	5398151
rapi.001	Ralstonia pickettii 12J uid58737	ABC	chromosome	Betaproteobacteria	5325729	22	RAPI001c01a	3942557
raso.001	Ralstonia solanacearum GMI1000 uid57593	Group I	plasmid	Betaproteobacteria	5810922	17	RASO001p01a	2094509
raso.002	Ralstonia solanacearum uid178852 Ralstonia solanacearum PSI07 uid50539	ABC	chromosome	Betaproteobacteria	5618429	13	RASO002c01a	3520618
raso.002	Ralstonia solanacearum uid178852 Ralstonia solanacearum PSI07 uid50539	Group I	plasmid	Betaproteobacteria	5618429	17	RASO002p01a	2085000
raso.003	Ralstonia solanacearum CFBP2957 uid50545 Ralstonia solanacearum uid178852	Group I	plasmid	Betaproteobacteria	5580762	17	RASO003p01a	2163376
raso.004	Ralstonia solanacearum str. CMR15 uid227773	Group I	plasmid	Betaproteobacteria	5590372	17	RASO004p01a	1959334
raso.005	Ralstonia solanacearum Po82 uid162133	Group I	plasmid	Betaproteobacteria	5430263	17	RASO005p01a	1949172
raso.006	Ralstonia solanacearum FQY 4	Group I	plasmid	Betaproteobacteria	5805250	17	RASO006p01a	2089828
rata.001	Ramlibacter tataouinensis TTB310 uid68279	Group I	chromosome	Betaproteobacteria	4070193	14	RATA001c01a	4070193
ray9.001	Rahnella Y9602 uid62715	ABC	chromosome	Gammaproteobacteria	5614252	15	RAY9001c01a	4864217
ray9.001	Rahnella Y9602 uid62715	Group IV_e	chromosome	Gammaproteobacteria	5614252	7	RAY9001c01a	4864217
ray9.001	Rahnella Y9602 uid62715	Group I	chromosome	Gammaproteobacteria	5614252	10	RAY9001c01a	4864217
ray9.001	Rahnella Y9602 uid62715	Group I	chromosome	Gammaproteobacteria	5614252	12	RAY9001c01a	4864217
rh2a.001	Rhodanobacter sp. 2APBS1 uid74431	Group I	chromosome	Gammaproteobacteria	4225490	22	RH2A001c01a	4225490
rhca.001	Rhodobacter capsulatus SB 1003 uid47509	Group I	chromosome	Alphaproteobacteria	3871920	26	RHCA001c01a	3738958
rhce.001	Rhodospirillum centenum SW uid58805	Group I	chromosome	Alphaproteobacteria	4355543	45	RHCE001c01a	4355543
rhet.001	Rhizobium etli CFN 42 uid58377	ABC	chromosome	Alphaproteobacteria	6530228	21	RHET001c01a	4381608
rhet.001	Rhizobium etli CFN 42 uid58377	Group I	chromosome	Alphaproteobacteria	6530228	21	RHET001c01a	4381608
rhet.001	Rhizobium etli CFN 42 uid58377	Group I	chromosome	Alphaproteobacteria	6530228	9	RHET001c01a	4381608
rhet.001	Rhizobium etli CFN 42 uid58377	Group I	chromosome	Alphaproteobacteria	6530228	35	RHET001c01a	4381608
rhet.001	Rhizobium etli CFN 42 uid58377	Group I	chromosome	Alphaproteobacteria	6530228	8	RHET001c01a	4381608
rhet.002	Rhizobium etli CIAT 652 uid59115	Group I	chromosome	Alphaproteobacteria	6448048	9	RHET002c01a	4513324
rhet.002	Rhizobium etli CIAT 652 uid59115	Group I	chromosome	Alphaproteobacteria	6448048	25	RHET002c01a	4513324
rhet.002	Rhizobium etli CIAT 652 uid59115	Group I	plasmid	Alphaproteobacteria	6448048	20	RHET002p02a	1091523
rhet.002	Rhizobium etli CIAT 652 uid59115	Group I	plasmid	Alphaproteobacteria	6448048	13	RHET002p02a	1091523
rhet.003	Rhizobium etli bv. mimosae str. Mim1 uid213896	ABC	chromosome	Alphaproteobacteria	7197998	23	RHET003c01a	4284494
rhet.003	Rhizobium etli bv. mimosae str. Mim1 uid213896	Group I	chromosome	Alphaproteobacteria	7197998	20	RHET003c01a	4284494
rhet.003	Rhizobium etli bv. mimosae str. Mim1 uid213896	Group I	chromosome	Alphaproteobacteria	7197998	9	RHET003c01a	4284494
rhet.003	Rhizobium etli bv. mimosae str. Mim1 uid213896	Group I	chromosome	Alphaproteobacteria	7197998	37	RHET003c01a	4284494
rhet.003	Rhizobium etli bv. mimosae str. Mim1 uid213896	Group I	chromosome	Alphaproteobacteria	7197998	9	RHET003c01a	4284494
rhfe.001	Rhodoferax ferrireducens T118 uid58353	Group I	chromosome	Betaproteobacteria	4969784	22	RHFE001c01a	4712337
rhir.001	Rhizobium sp. IRBG74 uid222820	Group I	chromosome	Alphaproteobacteria	5464982	5	RHIR001c01a	2844565
rhir.001	Rhizobium sp. IRBG74 uid222820	Group I	chromosome	Alphaproteobacteria	5464982	17	RHIR001c02a	2035452
rhle.001	Rhizobium leguminosarum bv viciae 3841 uid57955	Group I	chromosome	Alphaproteobacteria	7751309	9	RHLE001c01a	5057142
rhle.001	Rhizobium leguminosarum bv viciae 3841 uid57955	Group I	chromosome	Alphaproteobacteria	7751309	48	RHLE001c01a	5057142
rhle.001	Rhizobium leguminosarum bv viciae 3841 uid57955	Group I	chromosome	Alphaproteobacteria	7751309	14	RHLE001c01a	5057142
rhle.001	Rhizobium leguminosarum bv viciae 3841 uid57955	Group I	plasmid	Alphaproteobacteria	7751309	25	RHLE001p04a	352782
rhle.002	Rhizobium leguminosarum bv trifolii WSM2304 uid58997	Group I	chromosome	Alphaproteobacteria	6872702	9	RHLE002c01a	4537948
rhle.002	Rhizobium leguminosarum bv trifolii WSM2304 uid58997	Group I	chromosome	Alphaproteobacteria	6872702	53	RHLE002c01a	4537948
rhle.002	Rhizobium leguminosarum bv trifolii WSM2304 uid58997	Group I	chromosome	Alphaproteobacteria	6872702	15	RHLE002c01a	4537948
rhle.002	Rhizobium leguminosarum bv trifolii WSM2304 uid58997	Group I	plasmid	Alphaproteobacteria	6872702	22	RHLE002p01a	257956
rhle.003	Rhizobium leguminosarum bv trifolii WSM1325 uid58991	Group I	chromosome	Alphaproteobacteria	7418122	9	RHLE003c01a	4767043
rhle.003	Rhizobium leguminosarum bv trifolii WSM1325 uid58991	Group I	chromosome	Alphaproteobacteria	7418122	33	RHLE003c01a	4767043
rhle.003	Rhizobium leguminosarum bv trifolii WSM1325 uid58991	Group I	chromosome	Alphaproteobacteria	7418122	15	RHLE003c01a	4767043
rhle.003	Rhizobium leguminosarum bv trifolii WSM1325 uid58991	Group I	plasmid	Alphaproteobacteria	7418122	22	RHLE003p02a	350312
rhma.001	Rhodothermus marinus DSM 4252 uid41729	Group I	chromosome	Bacteroidetes	3386737	12	RHMA001c01a	3261604
rhpa.001	Rhodopseudomonas palustris BisB18 uid58443	Group I	chromosome	Alphaproteobacteria	5513844	10	RHPA001c01a	5513844
rhpa.002	Rhodopseudomonas palustris BisB5 uid58441	Group I	chromosome	Alphaproteobacteria	4892717	10	RHPA002c01a	4892717
rhpa.004	Rhodopseudomonas palustris BisA53 uid58445	Group I	chromosome	Alphaproteobacteria	5505494	25	RHPA004c01a	5505494
rhpa.004	Rhodopseudomonas palustris BisA53 uid58445	Group I	chromosome	Alphaproteobacteria	5505494	16	RHPA004c01a	5505494
rhpa.005	Rhodopseudomonas palustris TIE 1 uid58995	Group I	chromosome	Alphaproteobacteria	5744041	18	RHPA005c01a	5744041
rhpa.006	Rhodopseudomonas palustris CGA009 uid62901	Group I	chromosome	Alphaproteobacteria	5467640	18	RHPA006c01a	5459213
rhpa.007	Rhodopseudomonas palustris DX 1 uid43327	Group I	chromosome	Alphaproteobacteria	5404117	17	RHPA007c01a	5404117
rhpp.001	Rhizobium NGR234 uid59081	Group I	chromosome	Alphaproteobacteria	6891900	5	RHPP001c01a	3925702
rhpp.001	Rhizobium NGR234 uid59081	Group I	plasmid	Alphaproteobacteria	6891900	30	RHPP001p01a	2430033
rhpp.001	Rhizobium NGR234 uid59081	Group I	plasmid	Alphaproteobacteria	6891900	17	RHPP001p01a	2430033
rhpp.001	Rhizobium NGR234 uid59081	Group I	plasmid	Alphaproteobacteria	6891900	9	RHPP001p01a	2430033
rhru.001	Rhodospirillum rubrum ATCC 11170 uid57655	ABC	chromosome	Alphaproteobacteria	4406557	41	RHRU001c01a	4352825
rhru.001	Rhodospirillum rubrum ATCC 11170 uid57655	Group I	chromosome	Alphaproteobacteria	4406557	15	RHRU001c01a	4352825
rhru.001	Rhodospirillum rubrum ATCC 11170 uid57655	Group I	chromosome	Alphaproteobacteria	4406557	36	RHRU001c01a	4352825
rhru.001	Rhodospirillum rubrum ATCC 11170 uid57655	Group I	chromosome	Alphaproteobacteria	4406557	7	RHRU001c01a	4352825
rhru.002	Rhodospirillum rubrum F11 uid162149	ABC	chromosome	Alphaproteobacteria	4352825	41	RHRU002c01a	4352825
rhru.002	Rhodospirillum rubrum F11 uid162149	Group I	chromosome	Alphaproteobacteria	4352825	15	RHRU002c01a	4352825
rhru.002	Rhodospirillum rubrum F11 uid162149	Group I	chromosome	Alphaproteobacteria	4352825	36	RHRU002c01a	4352825
rhru.002	Rhodospirillum rubrum F11 uid162149	Group I	chromosome	Alphaproteobacteria	4352825	7	RHRU002c01a	4352825
rhsp.001	Rhodobacter sphaeroides 2 4 1 uid57653	Syn_cps3	chromosome	Alphaproteobacteria	4603060	4	RHSP001c01a	3188609
rhsp.001	Rhodobacter sphaeroides 2 4 1 uid57653	Group I	chromosome	Alphaproteobacteria	4603060	22	RHSP001c01a	3188609
rhsp.001	Rhodobacter sphaeroides 2 4 1 uid57653	Group I	plasmid	Alphaproteobacteria	4603060	5	RHSP001p02a	105284
rhsp.002	Rhodobacter sphaeroides ATCC 17029 uid58449	Syn_cps3	chromosome	Alphaproteobacteria	4489380	4	RHSP002c01a	3147721
rhsp.002	Rhodobacter sphaeroides ATCC 17029 uid58449	Group I	chromosome	Alphaproteobacteria	4489380	22	RHSP002c01a	3147721
rhsp.002	Rhodobacter sphaeroides ATCC 17029 uid58449	Group I	chromosome	Alphaproteobacteria	4489380	21	RHSP002c02a	1219053
rhsp.003	Rhodobacter sphaeroides ATCC 17025 uid58451	Group I	chromosome	Alphaproteobacteria	4557127	22	RHSP003c01a	3217726
rhsp.003	Rhodobacter sphaeroides ATCC 17025 uid58451	Group I	plasmid	Alphaproteobacteria	4557127	9	RHSP003p04a	289489
rhsp.003	Rhodobacter sphaeroides ATCC 17025 uid58451	Group I	plasmid	Alphaproteobacteria	4557127	11	RHSP003p05a	877879
rhsp.004	Rhodobacter sphaeroides KD131 uid59277	Syn_cps3	chromosome	Alphaproteobacteria	4711139	4	RHSP004c01a	3152792
rhsp.004	Rhodobacter sphaeroides KD131 uid59277	Group I	chromosome	Alphaproteobacteria	4711139	22	RHSP004c01a	3152792
rhsp.004	Rhodobacter sphaeroides KD131 uid59277	Group I	chromosome	Alphaproteobacteria	4711139	21	RHSP004c02a	1297647
rhtr.001	Rhizobium tropici CIAT 899 uid185179	ABC	plasmid	Alphaproteobacteria	6686334	25	RHTR001p03a	2083197
rhtr.001	Rhizobium tropici CIAT 899 uid185179	Group I	chromosome	Alphaproteobacteria	6686334	6	RHTR001c01a	3837060
rhtr.001	Rhizobium tropici CIAT 899 uid185179	Group I	plasmid	Alphaproteobacteria	6686334	15	RHTR001p03a	2083197
rhva.001	Rhodomicrobium vannielii ATCC 17100 uid43247	ABC	chromosome	Alphaproteobacteria	4014469	18	RHVA001c01a	4014469
rhva.001	Rhodomicrobium vannielii ATCC 17100 uid43247	Group I	chromosome	Alphaproteobacteria	4014469	29	RHVA001c01a	4014469
rhva.001	Rhodomicrobium vannielii ATCC 17100 uid43247	Group I	chromosome	Alphaproteobacteria	4014469	17	RHVA001c01a	4014469
ri71.001	Rivularia PCC 7116 uid182929	Group I	chromosome	Cyanobacteria	8728773	11	RI71001c01a	8698463
ri71.001	Rivularia PCC 7116 uid182929	Group I	chromosome	Cyanobacteria	8728773	17	RI71001c01a	8698463
ri71.001	Rivularia PCC 7116 uid182929	Group I	chromosome	Cyanobacteria	8728773	13	RI71001c01a	8698463
ri71.001	Rivularia PCC 7116 uid182929	Group I	chromosome	Cyanobacteria	8728773	16	RI71001c01a	8698463
ri71.001	Rivularia PCC 7116 uid182929	Group I	chromosome	Cyanobacteria	8728773	11	RI71001c01a	8698463
ri71.001	Rivularia PCC 7116 uid182929	Group I	chromosome	Cyanobacteria	8728773	12	RI71001c01a	8698463
ri71.001	Rivularia PCC 7116 uid182929	Group I	chromosome	Cyanobacteria	8728773	9	RI71001c01a	8698463
ri71.001	Rivularia PCC 7116 uid182929	Group I	chromosome	Cyanobacteria	8728773	11	RI71001c01a	8698463
rian.002	Riemerella anatipestifer RA GD uid162013	Group I	chromosome	Bacteroidetes	2166384	30	RIAN002c01a	2166384
rian.004	Riemerella anatipestifer RA CH 1 uid175469	Group I	chromosome	Bacteroidetes	2309519	25	RIAN004c01a	2309519
rian.005	Riemerella anatipestifer RA CH 2 uid186548	Group I	chromosome	Bacteroidetes	2166321	29	RIAN005c01a	2166321
robi.001	Robiginitalea biformata HTCC2501 uid58285	Group I	chromosome	Bacteroidetes	3530383	29	ROBI001c01a	3530383
roca.001	Roseiflexus castenholzii DSM 13941 uid58287	Syn_cps3	chromosome	Chloroflexi	5723298	3	ROCA001c01a	5723298
rode.001	Roseobacter denitrificans OCh 114 uid58597	Group I	chromosome	Alphaproteobacteria	4331234	18	RODE001c01a	4133097
rode.001	Roseobacter denitrificans OCh 114 uid58597	Group I	plasmid	Alphaproteobacteria	4331234	22	RODE001p04a	69269
roli.001	Roseobacter litoralis Och 149 uid54719	Group I	chromosome	Alphaproteobacteria	4745450	17	ROLI001c01a	4505211
roli.001	Roseobacter litoralis Och 149 uid54719	Group I	plasmid	Alphaproteobacteria	4745450	40	ROLI001p02a	63532
romu.001	Rothia mucilaginosa uid43093	Group I	chromosome	Actinobacteria	2264603	36	ROMU001c01a	2264603
ruge.001	Rubrivivax gelatinosus IL144 uid158163	Group I	chromosome	Betaproteobacteria	5043253	35	RUGE001c01a	5043253
ruge.001	Rubrivivax gelatinosus IL144 uid158163	Group I	chromosome	Betaproteobacteria	5043253	20	RUGE001c01a	5043253
ruge.001	Rubrivivax gelatinosus IL144 uid158163	Group I	chromosome	Betaproteobacteria	5043253	39	RUGE001c01a	5043253
rusl.001	Runella slithyformis DSM 19594 uid68317	Syn_cps3	chromosome	Bacteroidetes	6919729	10	RUSL001c01a	6568739
rusl.001	Runella slithyformis DSM 19594 uid68317	Group I	chromosome	Bacteroidetes	6919729	18	RUSL001c01a	6568739
rusl.001	Runella slithyformis DSM 19594 uid68317	Group I	chromosome	Bacteroidetes	6919729	36	RUSL001c01a	6568739
rusl.001	Runella slithyformis DSM 19594 uid68317	Group I	chromosome	Bacteroidetes	6919729	31	RUSL001c01a	6568739
ruxy.001	Rubrobacter xylanophilus DSM 9941 uid58057	Group I	chromosome	Actinobacteria	3225748	22	RUXY001c01a	3225748
sabo.001	Salmonella bongori NCTC 12419 uid70155	Group IV_s	chromosome	Gammaproteobacteria	4460105	10	SABO001c01a	4460105
sabo.001	Salmonella bongori NCTC 12419 uid70155	Group I	chromosome	Gammaproteobacteria	4460105	40	SABO001c01a	4460105
sabo.002	Salmonella bongori N268-08	Group IV_s	chromosome	Gammaproteobacteria	4773537	10	SABO002c01a	4683551
sabo.002	Salmonella bongori N268-08	Group I	chromosome	Gammaproteobacteria	4773537	46	SABO002c01a	4683551
sade.001	Saccharophagus degradans 2 40 uid57921	Group I	chromosome	Gammaproteobacteria	5057531	30	SADE001c01a	5057531
sade.001	Saccharophagus degradans 2 40 uid57921	Group I	chromosome	Gammaproteobacteria	5057531	12	SADE001c01a	5057531
saen.001	Salmonella enterica serovar Typhimurium LT2 uid57799	Group IV_s	chromosome	Gammaproteobacteria	4951371	10	SAEN001c01a	4857432
saen.001	Salmonella enterica serovar Typhimurium LT2 uid57799	Group I	chromosome	Gammaproteobacteria	4951371	49	SAEN001c01a	4857432
saen.002	Salmonella enterica serovar Typhi CT18 uid57793	ABC	chromosome	Gammaproteobacteria	5133713	17	SAEN002c01a	4809037
saen.002	Salmonella enterica serovar Typhi CT18 uid57793	Group IV_s	chromosome	Gammaproteobacteria	5133713	9	SAEN002c01a	4809037
saen.002	Salmonella enterica serovar Typhi CT18 uid57793	Group I	chromosome	Gammaproteobacteria	5133713	38	SAEN002c01a	4809037
saen.003	Salmonella enterica serovar Typhi Ty2 uid57973	ABC	chromosome	Gammaproteobacteria	4791961	15	SAEN003c01a	4791961
saen.003	Salmonella enterica serovar Typhi Ty2 uid57973	Group IV_s	chromosome	Gammaproteobacteria	4791961	9	SAEN003c01a	4791961
saen.003	Salmonella enterica serovar Typhi Ty2 uid57973	Group I	chromosome	Gammaproteobacteria	4791961	39	SAEN003c01a	4791961
saen.004	Salmonella enterica serovar Choleraesuis SC B67 uid58017	Group IV_s	chromosome	Gammaproteobacteria	4944000	9	SAEN004c01a	4755700
saen.004	Salmonella enterica serovar Choleraesuis SC B67 uid58017	Group I	chromosome	Gammaproteobacteria	4944000	40	SAEN004c01a	4755700
saen.005	Salmonella enterica serovar Paratyphi B SPB7 uid59097	Group IV_s	chromosome	Gammaproteobacteria	4858887	12	SAEN005c01a	4858887
saen.005	Salmonella enterica serovar Paratyphi B SPB7 uid59097	Group I	chromosome	Gammaproteobacteria	4858887	43	SAEN005c01a	4858887
saen.006	Salmonella enterica arizonae serovar 62 z4 z23 uid58191	Group IV_s	chromosome	Gammaproteobacteria	4600800	10	SAEN006c01a	4600800
saen.006	Salmonella enterica arizonae serovar 62 z4 z23 uid58191	Group I	chromosome	Gammaproteobacteria	4600800	35	SAEN006c01a	4600800
saen.007	Salmonella enterica serovar Newport SL254 uid58831	Group IV_s	chromosome	Gammaproteobacteria	5007719	12	SAEN007c01a	4827641
saen.007	Salmonella enterica serovar Newport SL254 uid58831	Group I	chromosome	Gammaproteobacteria	5007719	51	SAEN007c01a	4827641
saen.008	Salmonella enterica serovar Heidelberg SL476 uid58973	Group IV_s	chromosome	Gammaproteobacteria	4983515	12	SAEN008c01a	4888768
saen.008	Salmonella enterica serovar Heidelberg SL476 uid58973	Group I	chromosome	Gammaproteobacteria	4983515	49	SAEN008c01a	4888768
saen.009	Salmonella enterica serovar Schwarzengrund CVM19633 uid58915	Group IV_s	chromosome	Gammaproteobacteria	4823887	11	SAEN009c01a	4709075
saen.009	Salmonella enterica serovar Schwarzengrund CVM19633 uid58915	Group I	chromosome	Gammaproteobacteria	4823887	50	SAEN009c01a	4709075
saen.010	Salmonella enterica serovar Agona SL483 uid59431	Group IV_s	chromosome	Gammaproteobacteria	4836638	12	SAEN010c01a	4798660
saen.010	Salmonella enterica serovar Agona SL483 uid59431	Group I	chromosome	Gammaproteobacteria	4836638	49	SAEN010c01a	4798660
saen.011	Salmonella enterica serovar Paratyphi A AKU 12601 uid59269	Group IV_s	chromosome	Gammaproteobacteria	4581797	10	SAEN011c01a	4581797
saen.011	Salmonella enterica serovar Paratyphi A AKU 12601 uid59269	Group I	chromosome	Gammaproteobacteria	4581797	45	SAEN011c01a	4581797
saen.012	Salmonella enterica serovar Dublin CT 02021853 uid58917	Group IV_s	chromosome	Gammaproteobacteria	4917459	11	SAEN012c01a	4842908
saen.012	Salmonella enterica serovar Dublin CT 02021853 uid58917	Group I	chromosome	Gammaproteobacteria	4917459	50	SAEN012c01a	4842908
saen.013	Salmonella enterica serovar Gallinarum 287 91 uid59249	Group IV_s	chromosome	Gammaproteobacteria	4658697	8	SAEN013c01a	4658697
saen.013	Salmonella enterica serovar Gallinarum 287 91 uid59249	Group I	chromosome	Gammaproteobacteria	4658697	50	SAEN013c01a	4658697
saen.014	Salmonella enterica serovar Enteritidis P125109 uid59247	Group IV_s	chromosome	Gammaproteobacteria	4685848	9	SAEN014c01a	4685848
saen.014	Salmonella enterica serovar Enteritidis P125109 uid59247	Group I	chromosome	Gammaproteobacteria	4685848	50	SAEN014c01a	4685848
saen.015	Salmonella enterica serovar Paratyphi A ATCC 9150 uid58201	Group IV_s	chromosome	Gammaproteobacteria	4585229	10	SAEN015c01a	4585229
saen.015	Salmonella enterica serovar Paratyphi A ATCC 9150 uid58201	Group I	chromosome	Gammaproteobacteria	4585229	51	SAEN015c01a	4585229
saen.016	Salmonella enterica serovar Paratyphi C RKS4594 uid59063	ABC	chromosome	Gammaproteobacteria	4888494	8	SAEN016c01a	4833080
saen.016	Salmonella enterica serovar Paratyphi C RKS4594 uid59063	Group IV_s	chromosome	Gammaproteobacteria	4888494	10	SAEN016c01a	4833080
saen.016	Salmonella enterica serovar Paratyphi C RKS4594 uid59063	Group I	chromosome	Gammaproteobacteria	4888494	31	SAEN016c01a	4833080
saen.017	Salmonella enterica serovar Typhimurium D23580 uid86061	Group IV_s	chromosome	Gammaproteobacteria	4879400	10	SAEN017c01a	4879400
saen.017	Salmonella enterica serovar Typhimurium D23580 uid86061	Group I	chromosome	Gammaproteobacteria	4879400	49	SAEN017c01a	4879400
saen.018	Salmonella enterica serovar Typhimurium SL1344 uid86645	Group IV_s	chromosome	Gammaproteobacteria	5067450	10	SAEN018c01a	4878012
saen.018	Salmonella enterica serovar Typhimurium SL1344 uid86645	Group I	chromosome	Gammaproteobacteria	5067450	49	SAEN018c01a	4878012
saen.019	Salmonella enterica serovar Typhimurium T000240 uid84397	Group IV_s	chromosome	Gammaproteobacteria	5069994	10	SAEN019c01a	4954814
saen.019	Salmonella enterica serovar Typhimurium T000240 uid84397	Group I	chromosome	Gammaproteobacteria	5069994	49	SAEN019c01a	4954814
saen.020	Salmonella enterica serovar Typhimurium 14028S uid86059	Group IV_s	chromosome	Gammaproteobacteria	4964097	11	SAEN020c01a	4870265
saen.020	Salmonella enterica serovar Typhimurium 14028S uid86059	Group I	chromosome	Gammaproteobacteria	4964097	50	SAEN020c01a	4870265
saen.021	Salmonella enterica serovar Typhimurium ST4 74 uid84393	Group IV_s	chromosome	Gammaproteobacteria	5067451	10	SAEN021c01a	4878013
saen.021	Salmonella enterica serovar Typhimurium ST4 74 uid84393	Group I	chromosome	Gammaproteobacteria	5067451	49	SAEN021c01a	4878013
saen.022	Salmonella enterica serovar Gallinarum pullorum RKS5078 uid87035	Group IV_s	chromosome	Gammaproteobacteria	4637962	11	SAEN022c01a	4637962
saen.022	Salmonella enterica serovar Gallinarum pullorum RKS5078 uid87035	Group I	chromosome	Gammaproteobacteria	4637962	49	SAEN022c01a	4637962
saen.023	Salmonella enterica serovar Heidelberg B182 uid162195	Group IV_s	chromosome	Gammaproteobacteria	4788046	11	SAEN023c01a	4750465
saen.023	Salmonella enterica serovar Heidelberg B182 uid162195	Group I	chromosome	Gammaproteobacteria	4788046	45	SAEN023c01a	4750465
saen.024	Salmonella enterica serovar Typhi P stx 12 uid87001	ABC	chromosome	Gammaproteobacteria	4949783	15	SAEN024c01a	4768352
saen.024	Salmonella enterica serovar Typhi P stx 12 uid87001	Group IV_s	chromosome	Gammaproteobacteria	4949783	10	SAEN024c01a	4768352
saen.024	Salmonella enterica serovar Typhi P stx 12 uid87001	Group I	chromosome	Gammaproteobacteria	4949783	48	SAEN024c01a	4768352
saen.025	Salmonella enterica serovar Typhimurium 798 uid158047	Group IV_s	chromosome	Gammaproteobacteria	4970096	10	SAEN025c01a	4876219
saen.025	Salmonella enterica serovar Typhimurium 798 uid158047	Group I	chromosome	Gammaproteobacteria	4970096	48	SAEN025c01a	4876219
saen.026	Salmonella enterica serovar Typhimurium UK 1 uid87049	Group IV_s	chromosome	Gammaproteobacteria	4911145	10	SAEN026c01a	4817868
saen.026	Salmonella enterica serovar Typhimurium UK 1 uid87049	Group I	chromosome	Gammaproteobacteria	4911145	49	SAEN026c01a	4817868
saen.027	Salmonella enterica subsp. enterica Serovar Heidelberg str. CFSAN002069 uid212974	Group IV_s	chromosome	Gammaproteobacteria	4932086	11	SAEN027c01a	4783952
saen.027	Salmonella enterica subsp. enterica Serovar Heidelberg str. CFSAN002069 uid212974	Group I	chromosome	Gammaproteobacteria	4932086	49	SAEN027c01a	4783952
saen.028	Salmonella enterica subsp. enterica serovar Typhimurium var. 5- str. CFSAN001921 uid212972	Group IV_s	chromosome	Gammaproteobacteria	5089224	10	SAEN028c01a	4859931
saen.028	Salmonella enterica subsp. enterica serovar Typhimurium var. 5- str. CFSAN001921 uid212972	Group I	chromosome	Gammaproteobacteria	5089224	50	SAEN028c01a	4859931
saen.029	Salmonella enterica subsp. enterica serovar Typhimurium str. 08-1736 uid212969	Group IV_s	chromosome	Gammaproteobacteria	4822189	10	SAEN029c01a	4822189
saen.029	Salmonella enterica subsp. enterica serovar Typhimurium str. 08-1736 uid212969	Group I	chromosome	Gammaproteobacteria	4822189	49	SAEN029c01a	4822189
saen.030	Salmonella enterica subsp. enterica serovar Bareilly str. CFSAN000189 uid212971	Group IV_s	chromosome	Gammaproteobacteria	4808805	10	SAEN030c01a	4730612
saen.030	Salmonella enterica subsp. enterica serovar Bareilly str. CFSAN000189 uid212971	Group I	chromosome	Gammaproteobacteria	4808805	41	SAEN030c01a	4730612
saen.031	Salmonella enterica subsp. enterica serovar Bovismorbificans str. 3114 uid218006	Group IV_s	chromosome	Gammaproteobacteria	4770529	12	SAEN031c01a	4677483
saen.031	Salmonella enterica subsp. enterica serovar Bovismorbificans str. 3114 uid218006	Group I	chromosome	Gammaproteobacteria	4770529	52	SAEN031c01a	4677483
saen.032	Salmonella enterica subsp. enterica serovar Gallinarum/pullorum str. CDC1983-67 uid217770	Group IV_s	chromosome	Gammaproteobacteria	4623089	11	SAEN032c01a	4623089
saen.032	Salmonella enterica subsp. enterica serovar Gallinarum/pullorum str. CDC1983-67 uid217770	Group I	chromosome	Gammaproteobacteria	4623089	50	SAEN032c01a	4623089
saen.033	Salmonella enterica subsp. enterica serovar Heidelberg str. 41578 uid212970	Group IV_s	chromosome	Gammaproteobacteria	4951478	11	SAEN033c01a	4793479
saen.033	Salmonella enterica subsp. enterica serovar Heidelberg str. 41578 uid212970	Group I	chromosome	Gammaproteobacteria	4951478	49	SAEN033c01a	4793479
saen.034	Salmonella enterica subsp. enterica serovar Javiana str. CFSAN001992 uid190101	Group IV_s	chromosome	Gammaproteobacteria	4675267	9	SAEN034c01a	4634161
saen.034	Salmonella enterica subsp. enterica serovar Javiana str. CFSAN001992 uid190101	Group I	chromosome	Gammaproteobacteria	4675267	49	SAEN034c01a	4634161
saen.035	Salmonella enterica subsp. enterica serovar Newport str. USMARC-S3124.1 uid213895	Group IV_s	chromosome	Gammaproteobacteria	4915960	12	SAEN035c01a	4915960
saen.035	Salmonella enterica subsp. enterica serovar Newport str. USMARC-S3124.1 uid213895	Group I	chromosome	Gammaproteobacteria	4915960	52	SAEN035c01a	4915960
saen.036	Salmonella enterica subsp. enterica serovar Pullorum str. S06004 uid214431	Group IV_s	chromosome	Gammaproteobacteria	4682599	8	SAEN036c01a	4682599
saen.036	Salmonella enterica subsp. enterica serovar Pullorum str. S06004 uid214431	Group I	chromosome	Gammaproteobacteria	4682599	36	SAEN036c01a	4682599
saen.037	Salmonella enterica subsp. enterica serovar Thompson str. RM6836 uid222802	Group IV_s	chromosome	Gammaproteobacteria	4707648	11	SAEN037c01a	4707648
saen.037	Salmonella enterica subsp. enterica serovar Thompson str. RM6836 uid222802	Group I	chromosome	Gammaproteobacteria	4707648	41	SAEN037c01a	4707648
saen.038	Salmonella enterica subsp. enterica serovar Typhi str. Ty21a uid201427	ABC	chromosome	Gammaproteobacteria	4791958	15	SAEN038c01a	4791958
saen.038	Salmonella enterica subsp. enterica serovar Typhi str. Ty21a uid201427	Group IV_s	chromosome	Gammaproteobacteria	4791958	10	SAEN038c01a	4791958
saen.038	Salmonella enterica subsp. enterica serovar Typhi str. Ty21a uid201427	Group I	chromosome	Gammaproteobacteria	4791958	48	SAEN038c01a	4791958
saen.039	Salmonella enterica subsp. enterica serovar Typhimurium str. DT2 uid222818	Group IV_s	chromosome	Gammaproteobacteria	4814801	10	SAEN039c01a	4814801
saen.039	Salmonella enterica subsp. enterica serovar Typhimurium str. DT2 uid222818	Group I	chromosome	Gammaproteobacteria	4814801	49	SAEN039c01a	4814801
saen.040	Salmonella enterica subsp. enterica serovar Typhimurium str. U288 uid198746	Group IV_s	chromosome	Gammaproteobacteria	5017059	10	SAEN040c01a	4852606
saen.040	Salmonella enterica subsp. enterica serovar Typhimurium str. U288 uid198746	Group I	chromosome	Gammaproteobacteria	5017059	48	SAEN040c01a	4852606
sahe.001	Lactobacillus helveticus DPC 4571 uid58761	Group I	chromosome	Firmicutes	2080931	21	SAHE001c01a	2080931
sake.001	Sanguibacter keddieii DSM 10542 uid40845	Syn_cps3	chromosome	Actinobacteria	4253413	6	SAKE001c01a	4253413
saru.003	Salinibacter ruber M8 uid47323	Syn_cps3	plasmid	Bacteroidetes	3832918	10	SARU003p04a	84340
se09.001	Serratia plymuthica AS9 uid67313	Group I	chromosome	Gammaproteobacteria	5442880	25	SE09001c01a	5442880
se09.001	Serratia plymuthica AS9 uid67313	Group I	chromosome	Gammaproteobacteria	5442880	19	SE09001c01a	5442880
se12.001	Serratia AS12 uid67315	Group I	chromosome	Gammaproteobacteria	5443009	25	SE12001c01a	5443009
se12.001	Serratia AS12 uid67315	Group I	chromosome	Gammaproteobacteria	5443009	19	SE12001c01a	5443009
seas.001	Serratia AS13 uid162065	Group I	chromosome	Gammaproteobacteria	5442549	25	SEAS001c01a	5442549
seas.001	Serratia AS13 uid162065	Group I	chromosome	Gammaproteobacteria	5442549	19	SEAS001c01a	5442549
seat.001	Serratia sp. ATCC 39006 uid218470	Group I	chromosome	Gammaproteobacteria	4946161	22	SEAT001c01a	4946161
seli.001	Serratia liquefaciens ATCC 27592	Group I	chromosome	Gammaproteobacteria	5282719	33	SELI001c01a	5238612
seli.001	Serratia liquefaciens ATCC 27592	Group I	chromosome	Gammaproteobacteria	5282719	20	SELI001c01a	5238612
sema.001	Serratia marcescens FGI94 uid185180	Group I	chromosome	Gammaproteobacteria	4858216	25	SEMA001c01a	4858216
sema.001	Serratia marcescens FGI94 uid185180	Group I	chromosome	Gammaproteobacteria	4858216	9	SEMA001c01a	4858216
sema.002	Serratia marcescens WW4	ABC	chromosome	Gammaproteobacteria	5244703	26	SEMA002c01a	5241455
sema.002	Serratia marcescens WW4	Group I	chromosome	Gammaproteobacteria	5244703	10	SEMA002c01a	5241455
sepl.001	Serratia plymuthica 4Rx13	Group I	chromosome	Gammaproteobacteria	5403731	24	SEPL001c01a	5328010
sepl.001	Serratia plymuthica 4Rx13	Group I	chromosome	Gammaproteobacteria	5403731	19	SEPL001c01a	5328010
sepl.002	Serratia plymuthica S13	Group I	chromosome	Gammaproteobacteria	5467306	19	SEPL002c01a	5467306
sepr.001	Serratia proteamaculans 568 uid58725	Group I	chromosome	Gammaproteobacteria	5495657	26	SEPR001c01a	5448853
sepr.001	Serratia proteamaculans 568 uid58725	Group I	chromosome	Gammaproteobacteria	5495657	12	SEPR001c01a	5448853
seru.001	Selenomonas ruminantium lactilytica TAM6421 uid157247	Group I	chromosome	Firmicutes	3631933	22	SERU001c01a	3003680
sesp.001	Selenomonas sputigena ATCC 35185 uid55329	Group I	chromosome	Firmicutes	2568361	17	SESP001c01a	2568361
shan.001	Shewanella ANA 3 uid58347	Group I	chromosome	Gammaproteobacteria	5251146	6	SHAN001c01a	4972204
shba.006	Shewanella baltica BA175 uid52601	Group I	chromosome	Gammaproteobacteria	5199401	6	SHBA006c01a	5066051
shbo.001	Shigella boydii Sb227 uid58215	Group IV_e	chromosome	Gammaproteobacteria	4646520	7	SHBO001c01a	4519823
shbo.001	Shigella boydii Sb227 uid58215	Group I	chromosome	Gammaproteobacteria	4646520	35	SHBO001c01a	4519823
shbo.002	Shigella boydii CDC 3083 94 uid58415	Group IV_e	chromosome	Gammaproteobacteria	4874659	7	SHBO002c01a	4615997
shbo.002	Shigella boydii CDC 3083 94 uid58415	Group I	chromosome	Gammaproteobacteria	4874659	34	SHBO002c01a	4615997
shdy.001	Shigella dysenteriae Sd197 uid58213	Group IV_e	chromosome	Gammaproteobacteria	4560911	7	SHDY001c01a	4369232
shfl.001	Shigella flexneri 2a 301 uid62907	Group IV_e	chromosome	Gammaproteobacteria	4828820	7	SHFL001c01a	4607202
shfl.001	Shigella flexneri 2a 301 uid62907	Group I	chromosome	Gammaproteobacteria	4828820	33	SHFL001c01a	4607202
shfl.002	Shigella flexneri 2a 2457T uid57991	Group IV_e	chromosome	Gammaproteobacteria	4599354	6	SHFL002c01a	4599354
shfl.002	Shigella flexneri 2a 2457T uid57991	Group I	chromosome	Gammaproteobacteria	4599354	35	SHFL002c01a	4599354
shfl.003	Shigella flexneri 5 8401 uid58583	Group IV_e	chromosome	Gammaproteobacteria	4574284	7	SHFL003c01a	4574284
shfl.003	Shigella flexneri 5 8401 uid58583	Group I	chromosome	Gammaproteobacteria	4574284	32	SHFL003c01a	4574284
shfl.004	Shigella flexneri 2002017 uid159233	Group IV_e	chromosome	Gammaproteobacteria	4894492	7	SHFL004c01a	4650856
shfl.004	Shigella flexneri 2002017 uid159233	Group I	chromosome	Gammaproteobacteria	4894492	38	SHFL004c01a	4650856
shfr.001	Shewanella frigidimarina NCIMB 400 uid58265	Group I	chromosome	Gammaproteobacteria	4845257	21	SHFR001c01a	4845257
shha.001	Shewanella halifaxensis HAW EB4 uid59007	Group I	chromosome	Gammaproteobacteria	5226917	48	SHHA001c01a	5226917
shlo.001	Shewanella loihica PV 4 uid58349	Group I	chromosome	Gammaproteobacteria	4602594	34	SHLO001c01a	4602594
shpe.001	Shewanella pealeana ATCC 700345 uid58705	Group I	chromosome	Gammaproteobacteria	5174581	52	SHPE001c01a	5174581
shpi.001	Shewanella piezotolerans WP3 uid58745	Group I	chromosome	Gammaproteobacteria	5396476	63	SHPI001c01a	5396476
shse.001	Shewanella sediminis HAW EB3 uid58835	Group I	chromosome	Gammaproteobacteria	5517674	84	SHSE001c01a	5517674
shso.001	Shigella sonnei Ss046 uid58217	Group IV_e	chromosome	Gammaproteobacteria	5055316	7	SHSO001c01a	4825265
shso.001	Shigella sonnei Ss046 uid58217	Group I	chromosome	Gammaproteobacteria	5055316	18	SHSO001c01a	4825265
shso.002	Shigella sonnei 53G uid84383	Group IV_e	chromosome	Gammaproteobacteria	5220473	7	SHSO002c01a	4988504
shso.002	Shigella sonnei 53G uid84383	Group I	chromosome	Gammaproteobacteria	5220473	18	SHSO002c01a	4988504
shsp.001	Shewanella MR 7 uid58343	Group I	chromosome	Gammaproteobacteria	4799109	22	SHSP001c01a	4792610
shvi.001	Shewanella violacea DSS12 uid47085	ABC	chromosome	Gammaproteobacteria	4962103	16	SHVI001c01a	4962103
shvi.001	Shewanella violacea DSS12 uid47085	Group I	chromosome	Gammaproteobacteria	4962103	17	SHVI001c01a	4962103
shwo.001	Shewanella woodyi ATCC 51908 uid58721	Group I	chromosome	Gammaproteobacteria	5935403	21	SHWO001c01a	5935403
siac.001	Singulisphaera acidiphila DSM 18658 uid81777	Group I	chromosome	Planctomycetes	9755686	28	SIAC001c01a	9629675
siag.001	Simiduia agarivorans SA1 uid177713	Group I	chromosome	Gammaproteobacteria	4300227	29	SIAG001c01a	4300227
siag.001	Simiduia agarivorans SA1 uid177713	Group I	chromosome	Gammaproteobacteria	4300227	12	SIAG001c01a	4300227
sifr.001	Sinorhizobium fredii HH103 uid86865	Group I	chromosome	Alphaproteobacteria	7475972	5	SIFR001c01a	4305723
sifr.001	Sinorhizobium fredii HH103 uid86865	Group I	plasmid	Alphaproteobacteria	7475972	9	SIFR001p03a	2096125
sifr.001	Sinorhizobium fredii HH103 uid86865	Group I	plasmid	Alphaproteobacteria	7475972	18	SIFR001p03a	2096125
sifr.001	Sinorhizobium fredii HH103 uid86865	Group I	plasmid	Alphaproteobacteria	7475972	28	SIFR001p03a	2096125
sifr.002	Sinorhizobium fredii USDA 257 uid168059	Group I	chromosome	Alphaproteobacteria	7032323	18	SIFR002c01a	6476459
sifr.002	Sinorhizobium fredii USDA 257 uid168059	Group I	chromosome	Alphaproteobacteria	7032323	9	SIFR002c01a	6476459
sifr.002	Sinorhizobium fredii USDA 257 uid168059	Group I	chromosome	Alphaproteobacteria	7032323	28	SIFR002c01a	6476459
sifr.002	Sinorhizobium fredii USDA 257 uid168059	Group I	chromosome	Alphaproteobacteria	7032323	5	SIFR002c01a	6476459
simd.001	Sinorhizobium medicae WSM419 uid58549	Group I	chromosome	Alphaproteobacteria	6817576	5	SIMD001c01a	3781904
simd.001	Sinorhizobium medicae WSM419 uid58549	Group I	plasmid	Alphaproteobacteria	6817576	9	SIMD001p03a	1570951
simd.001	Sinorhizobium medicae WSM419 uid58549	Group I	plasmid	Alphaproteobacteria	6817576	34	SIMD001p03a	1570951
simd.001	Sinorhizobium medicae WSM419 uid58549	Group I	plasmid	Alphaproteobacteria	6817576	28	SIMD001p03a	1570951
simd.001	Sinorhizobium medicae WSM419 uid58549	Group I	plasmid	Alphaproteobacteria	6817576	19	SIMD001p03a	1570951
sime.001	Sinorhizobium meliloti 1021 uid57603	Group I	chromosome	Alphaproteobacteria	6691694	6	SIME001c01a	3654135
sime.001	Sinorhizobium meliloti 1021 uid57603	Group I	plasmid	Alphaproteobacteria	6691694	33	SIME001p02a	1683333
sime.001	Sinorhizobium meliloti 1021 uid57603	Group I	plasmid	Alphaproteobacteria	6691694	38	SIME001p02a	1683333
sime.001	Sinorhizobium meliloti 1021 uid57603	Group I	plasmid	Alphaproteobacteria	6691694	22	SIME001p02a	1683333
sime.001	Sinorhizobium meliloti 1021 uid57603	Group I	plasmid	Alphaproteobacteria	6691694	14	SIME001p02a	1683333
sime.002	Sinorhizobium meliloti AK83 uid52607	Group I	chromosome	Alphaproteobacteria	7140471	6	SIME002c01a	3820344
sime.002	Sinorhizobium meliloti AK83 uid52607	Group I	plasmid	Alphaproteobacteria	7140471	10	SIME002p01a	1680879
sime.002	Sinorhizobium meliloti AK83 uid52607	Group I	plasmid	Alphaproteobacteria	7140471	20	SIME002p01a	1680879
sime.002	Sinorhizobium meliloti AK83 uid52607	Group I	plasmid	Alphaproteobacteria	7140471	34	SIME002p01a	1680879
sime.002	Sinorhizobium meliloti AK83 uid52607	Group I	plasmid	Alphaproteobacteria	7140471	35	SIME002p01a	1680879
sime.003	Sinorhizobium meliloti BL225C uid52605	Group I	chromosome	Alphaproteobacteria	6978785	6	SIME003c01a	3671982
sime.003	Sinorhizobium meliloti BL225C uid52605	Group I	plasmid	Alphaproteobacteria	6978785	20	SIME003p02a	1690594
sime.003	Sinorhizobium meliloti BL225C uid52605	Group I	plasmid	Alphaproteobacteria	6978785	34	SIME003p02a	1690594
sime.003	Sinorhizobium meliloti BL225C uid52605	Group I	plasmid	Alphaproteobacteria	6978785	35	SIME003p02a	1690594
sime.003	Sinorhizobium meliloti BL225C uid52605	Group I	plasmid	Alphaproteobacteria	6978785	11	SIME003p02a	1690594
sime.004	Sinorhizobium meliloti SM11 uid159685	Group I	chromosome	Alphaproteobacteria	7173736	6	SIME004c01a	3908022
sime.004	Sinorhizobium meliloti SM11 uid159685	Group I	plasmid	Alphaproteobacteria	7173736	12	SIME004p01a	1632395
sime.004	Sinorhizobium meliloti SM11 uid159685	Group I	plasmid	Alphaproteobacteria	7173736	22	SIME004p01a	1632395
sime.004	Sinorhizobium meliloti SM11 uid159685	Group I	plasmid	Alphaproteobacteria	7173736	34	SIME004p01a	1632395
sime.004	Sinorhizobium meliloti SM11 uid159685	Group I	plasmid	Alphaproteobacteria	7173736	42	SIME004p01a	1632395
sime.005	Sinorhizobium meliloti Rm41 uid176372	Group I	chromosome	Alphaproteobacteria	7149690	6	SIME005c01a	3679105
sime.005	Sinorhizobium meliloti Rm41 uid176372	Group I	plasmid	Alphaproteobacteria	7149690	10	SIME005p02a	1664896
sime.005	Sinorhizobium meliloti Rm41 uid176372	Group I	plasmid	Alphaproteobacteria	7149690	20	SIME005p02a	1664896
sime.005	Sinorhizobium meliloti Rm41 uid176372	Group I	plasmid	Alphaproteobacteria	7149690	27	SIME005p02a	1664896
sime.005	Sinorhizobium meliloti Rm41 uid176372	Group I	plasmid	Alphaproteobacteria	7149690	29	SIME005p02a	1664896
sime.006	Sinorhizobium meliloti GR4 uid184823	Group I	chromosome	Alphaproteobacteria	7139558	6	SIME006c01a	3618794
sime.006	Sinorhizobium meliloti GR4 uid184823	Group I	plasmid	Alphaproteobacteria	7139558	13	SIME006p04a	1701197
sime.006	Sinorhizobium meliloti GR4 uid184823	Group I	plasmid	Alphaproteobacteria	7139558	20	SIME006p04a	1701197
sime.006	Sinorhizobium meliloti GR4 uid184823	Group I	plasmid	Alphaproteobacteria	7139558	34	SIME006p04a	1701197
sime.006	Sinorhizobium meliloti GR4 uid184823	Group I	plasmid	Alphaproteobacteria	7139558	40	SIME006p04a	1701197
sime.007	Sinorhizobium meliloti 2011	Group I	chromosome	Alphaproteobacteria	6693185	6	SIME007c01a	3657276
sime.007	Sinorhizobium meliloti 2011	Group I	plasmid	Alphaproteobacteria	6693185	31	SIME007p02a	1683348
sime.007	Sinorhizobium meliloti 2011	Group I	plasmid	Alphaproteobacteria	6693185	36	SIME007p02a	1683348
sime.007	Sinorhizobium meliloti 2011	Group I	plasmid	Alphaproteobacteria	6693185	21	SIME007p02a	1683348
sime.007	Sinorhizobium meliloti 2011	Group I	plasmid	Alphaproteobacteria	6693185	14	SIME007p02a	1683348
sine.001	Simkania negevensis Z uid68451	Group I	chromosome	Chlamydiae	2628375	4	SINE001c01a	2496337
slhe.001	Slackia heliotrinireducens DSM 20476 uid59051	Group I	chromosome	Actinobacteria	3165038	4	SLHE001c01a	3165038
soca.001	Solitalea canadensis DSM 3403 uid81783	Group I	chromosome	Bacteroidetes	5202069	15	SOCA001c01a	5202069
soca.001	Solitalea canadensis DSM 3403 uid81783	Group I	chromosome	Bacteroidetes	5202069	40	SOCA001c01a	5202069
soce.001	Sorangium cellulosum So ce 56 uid61629	Group I	chromosome	Deltaproteobacteria	13033779	16	SOCE001c01a	13033779
soce.002	Sorangium cellulosum So0157-2 uid210741	Group I	chromosome	Deltaproteobacteria	14782125	17	SOCE002c01a	14782125
sogl.001	Sodalis glossinidius morsitans uid58553	Group I	chromosome	Gammaproteobacteria	4292502	11	SOGL001c01a	4171146
sous.001	Candidatus Solibacter usitatus Ellin6076 uid58139	ABC	chromosome	Acidobacteria	9965640	25	SOUS001c01a	9965640
sp21.001	Sphingobacterium 21 uid64755	Group I	chromosome	Bacteroidetes	6226409	56	SP21001c01a	6226409
sp21.001	Sphingobacterium 21 uid64755	Group I	chromosome	Bacteroidetes	6226409	24	SP21001c01a	6226409
sp21.001	Sphingobacterium 21 uid64755	Group I	chromosome	Bacteroidetes	6226409	35	SP21001c01a	6226409
spal.001	Sphingopyxis alaskensis RB2256 uid58351	Group I	chromosome	Alphaproteobacteria	3373713	11	SPAL001c01a	3345170
spch.001	Sphingobium chlorophenolicum L 1 uid52597	ABC	chromosome	Alphaproteobacteria	4573221	25	SPCH001c01a	3080818
spch.001	Sphingobium chlorophenolicum L 1 uid52597	Group I	chromosome	Alphaproteobacteria	4573221	29	SPCH001c01a	3080818
[truncated: 348 more rows]

## Sheet: Pathogens
Species code	Species name	Phylum	Life style	Host	Reference
[truncated: 1,341 more rows]

## Sheet: Metagenomes_list
Metagenome_ID	# of Sequences	Environment	Subenvironment	Further details
[truncated: 7,403 more rows]
